# Supplementary material for: The genetic basis of wing spots in Pieris canidia butterflies
Source: BMC Genomics. 2023 Apr 4;24:169. doi: 10.1186/s12864-023-09261-0 (PMC10074818; doi:10.1186/s12864-023-09261-0)
Supplement: Supplementary file 1 — Additional file 1: Dataset containing annotated differentially regulated genes associated with P. canidia spot development across all comparisons. [file 12864_2023_9261_MOESM1_ESM.xlsx]

## Sheet: SpotDEGs_annotations
	Tags	SeqName	Description	Length	#Hits	e-Value	sim mean	#GO	GO IDs	GO Names	Enzyme Codes	Enzyme Names	InterPro IDs	InterPro GO IDs	InterPro GO Names
TRUE	[INTERPRO, NO-BLAST]	Pcan_14499	---NA---	393									no IPS match	no IPS match	no IPS match
TRUE	[INTERPRO, BLASTED]	Pcan_14498	uncharacterized protein LOC110997752	387	20	5.71992e-81	66.46						no IPS match	no IPS match	no IPS match
TRUE	[INTERPRO, BLASTED, ANNOTATED]	Pcan_14476	protein gustavus isoform X3	708	20	1.11903e-134	95.46	19	P:GO:0002066; P:GO:0007280; P:GO:0007315; P:GO:0007472; P:GO:0008104; P:GO:0035017; P:GO:0040011; P:GO:0044703; P:GO:0045732; P:GO:0046843; P:GO:0048731; P:GO:0051674; F:GO:0005515; C:GO:0005938; C:GO:0031466; C:GO:0045495; C:GO:0048471; C:GO:0070449; C:GO:0099568	P:columnar/cuboidal epithelial cell development; P:pole cell migration; P:pole plasm assembly; P:wing disc morphogenesis; P:protein localization; P:cuticle pattern formation; P:locomotion; P:multi-organism reproductive process; P:positive regulation of protein catabolic process; P:dorsal appendage formation; P:system development; P:localization of cell; F:protein binding; C:cell cortex; C:Cul5-RI…			IPR003877 (PFAM); IPR043136 (G3DSA:2.60.120.GENE3D); G3DSA:1.10.750.20 (GENE3D); IPR001496 (PFAM); PTHR12245 (PANTHER); PTHR12245:SF3 (PANTHER); IPR001870 (PROSITE_PROFILES); IPR001496 (PROSITE_PROFILES); IPR013320 (SUPERFAMILY)	F:GO:0005515	F:protein binding
TRUE	[INTERPRO, BLASTED, MAPPED, ANNOTATED]	Pcan_14433	histone H2B	375	20	1.01639e-58	100	13	P:GO:0006334; P:GO:0071103; F:GO:0003677; F:GO:0044877; F:GO:0046982; C:GO:0000786; C:GO:0005634	P:nucleosome assembly; P:DNA conformation change; F:DNA binding; F:protein-containing complex binding; F:protein heterodimerization activity; C:nucleosome; C:nucleus			IPR000558 (PRINTS); IPR007125 (PFAM); IPR009072 (G3DSA:1.10.20.GENE3D); mobidb-lite (MOBIDB_LITE); IPR000558 (PANTHER); PTHR23428:SF252 (PANTHER); IPR009072 (SUPERFAMILY)	F:GO:0003677; F:GO:0030527; F:GO:0046982; C:GO:0000786	F:DNA binding; F:structural constituent of chromatin; F:protein heterodimerization activity; C:nucleosome
TRUE	[INTERPRO, BLASTED, MAPPED, ANNOTATED]	Pcan_14429	late histone H1-like	816	20	6.68404e-42	93.27	8	P:GO:0006334; F:GO:0003677; C:GO:0000786; C:GO:0005634	P:nucleosome assembly; F:DNA binding; C:nucleosome; C:nucleus			IPR005819 (PRINTS); IPR005818 (PFAM); IPR036388 (G3DSA:1.10.10.GENE3D); mobidb-lite (MOBIDB_LITE); mobidb-lite (MOBIDB_LITE); mobidb-lite (MOBIDB_LITE); mobidb-lite (MOBIDB_LITE); PTHR11467:SF20 (PANTHER); PTHR11467 (PANTHER); IPR005818 (PROSITE_PROFILES); IPR005818 (CDD); IPR036390 (SUPERFAMILY)	P:GO:0006334; F:GO:0003677; F:GO:0030527; C:GO:0000786	P:nucleosome assembly; F:DNA binding; F:structural constituent of chromatin; C:nucleosome
TRUE	[INTERPRO, BLASTED, MAPPED, ANNOTATED]	Pcan_14424	23 kDa integral membrane protein-like	426	20	8.65084e-79	83.71	4	P:GO:0007166; C:GO:0005887; C:GO:0016021; C:GO:0045169	P:cell surface receptor signaling pathway; C:integral component of plasma membrane; C:integral component of membrane; C:fusome			IPR008952 (G3DSA:1.10.1450.GENE3D); IPR018499 (PFAM); PTHR19282:SF39 (PANTHER); IPR018499 (PANTHER); cd03127 (CDD); IPR008952 (SUPERFAMILY)	C:GO:0016021	C:integral component of membrane
TRUE	[INTERPRO, BLASTED, MAPPED, ANNOTATED]	Pcan_14403	histone H2B	375	20	1.01639e-58	100	13	P:GO:0006334; P:GO:0071103; F:GO:0003677; F:GO:0044877; F:GO:0046982; C:GO:0000786; C:GO:0005634	P:nucleosome assembly; P:DNA conformation change; F:DNA binding; F:protein-containing complex binding; F:protein heterodimerization activity; C:nucleosome; C:nucleus			IPR000558 (PRINTS); IPR007125 (PFAM); IPR009072 (G3DSA:1.10.20.GENE3D); mobidb-lite (MOBIDB_LITE); IPR000558 (PANTHER); PTHR23428:SF252 (PANTHER); IPR009072 (SUPERFAMILY)	F:GO:0003677; F:GO:0030527; F:GO:0046982; C:GO:0000786	F:DNA binding; F:structural constituent of chromatin; F:protein heterodimerization activity; C:nucleosome
TRUE	[INTERPRO, BLASTED, MAPPED, ANNOTATED]	Pcan_14339	V-type proton ATPase catalytic subunit A	1806	20	0	96.17	26	P:GO:0007035; P:GO:0007446; P:GO:0008593; P:GO:0015986; P:GO:0015988; P:GO:0016197; P:GO:0035149; P:GO:0035265; P:GO:0045851; P:GO:0048388; P:GO:0071456; P:GO:1902600; F:GO:0005524; F:GO:0008553; F:GO:0016787; F:GO:0016887; F:GO:0046933; F:GO:0046961; C:GO:0000221; C:GO:0005765; C:GO:0033180; C:GO:0033181	P:vacuolar acidification; P:imaginal disc growth; P:regulation of Notch signaling pathway; P:proton motive force-driven ATP synthesis; P:energy coupled proton transmembrane transport, against electrochemical gradient; P:endosomal transport; P:lumen formation, open tracheal system; P:organ growth; P:pH reduction; P:endosomal lumen acidification; P:cellular response to hypoxia; P:proton transmembra…	EC:7.1.3.1; EC:7.1.2.2; EC:3.6.1; EC:7.1.2.1; EC:6	H(+)-exporting diphosphatase; H(+)-transporting two-sector ATPase; Acting on acid anhydrides; P-type H(+)-exporting transporter; Ligases	IPR005725 (TIGRFAM); IPR031686 (PFAM); G3DSA:2.40.50.100 (GENE3D); IPR000194 (PFAM); IPR023366 (G3DSA:2.40.30.GENE3D); G3DSA:2.30.30.650 (GENE3D); IPR027417 (G3DSA:3.40.50.GENE3D); IPR024034 (G3DSA:1.10.1140.GENE3D); IPR022878 (PANTHER); PTHR43607:SF1 (PANTHER); IPR022878 (HAMAP); cd01134 (CDD); cd18111 (CDD); IPR027417 (SUPERFAMILY); SSF47917 (SUPERFAMILY); IPR036121 (SUPERFAMILY)	P:GO:0046034; P:GO:1902600; F:GO:0005524; F:GO:0046961; C:GO:0033180	P:ATP metabolic process; P:proton transmembrane transport; F:ATP binding; F:proton-transporting ATPase activity, rotational mechanism; C:proton-transporting V-type ATPase, V1 domain
TRUE	[INTERPRO, BLASTED, MAPPED, ANNOTATED]	Pcan_14303	sortilin-related receptor isoform X3	7749	20	0	83.27	20	P:GO:0006897; C:GO:0000139; C:GO:0005576; C:GO:0005789; C:GO:0005886; C:GO:0016021; C:GO:0030658; C:GO:0031901; C:GO:0032585; C:GO:0055038	P:endocytosis; C:Golgi membrane; C:extracellular region; C:endoplasmic reticulum membrane; C:plasma membrane; C:integral component of membrane; C:transport vesicle membrane; C:early endosome membrane; C:multivesicular body membrane; C:recycling endosome membrane			IPR002172 (PRINTS); IPR013783 (G3DSA:2.60.40.GENE3D); G3DSA:3.30.60.270 (GENE3D); IPR015943 (G3DSA:2.130.10.GENE3D); IPR013783 (G3DSA:2.60.40.GENE3D); IPR001266 (PFAM); IPR011042 (G3DSA:2.120.10.GENE3D); IPR001128 (PFAM); IPR036055 (G3DSA:4.10.400.GENE3D); G3DSA:2.10.70.80 (GENE3D); IPR000033 (PFAM); IPR036388 (G3DSA:1.10.10.GENE3D); IPR036055 (G3DSA:4.10.400.GENE3D); IPR031778 (PFAM); IPR031777 …	P:GO:0006412; F:GO:0003735; F:GO:0004497; F:GO:0005506; F:GO:0005515; F:GO:0016705; F:GO:0020037; C:GO:0005840	P:translation; F:structural constituent of ribosome; F:monooxygenase activity; F:iron ion binding; F:protein binding; F:oxidoreductase activity, acting on paired donors, with incorporation or reduction of molecular oxygen; F:heme binding; C:ribosome
TRUE	[INTERPRO, BLASTED, MAPPED, ANNOTATED]	Pcan_14302	Coagulation factor VII	2319	20	0	62.78	4	P:GO:0006508; F:GO:0004252	P:proteolysis; F:serine-type endopeptidase activity	EC:3.4.21	Acting on peptide bonds (peptidases)	IPR001254 (PFAM); IPR043504 (G3DSA:2.40.10.GENE3D); mobidb-lite (MOBIDB_LITE); PTHR24258 (PANTHER); PTHR24258:SF138 (PANTHER); IPR001254 (PROSITE_PROFILES); IPR009003 (SUPERFAMILY)	P:GO:0006508; F:GO:0004252	P:proteolysis; F:serine-type endopeptidase activity
TRUE	[INTERPRO, BLASTED]	Pcan_14292	Dihydrouridine synthase domain containing protein	915	20	0	90.62						IPR006578 (PFAM); mobidb-lite (MOBIDB_LITE); mobidb-lite (MOBIDB_LITE); IPR039353 (PANTHER); PTHR12243:SF17 (PANTHER); IPR006578 (PROSITE_PROFILES)	no GO terms	no GO terms
TRUE	[INTERPRO, BLASTED, MAPPED, ANNOTATED]	Pcan_14275	pantothenate kinase 3 isoform X1	1305	20	0	92.26	26	P:GO:0000278; P:GO:0006979; P:GO:0007059; P:GO:0007283; P:GO:0007476; P:GO:0015937; P:GO:0016310; P:GO:0032465; P:GO:0040011; P:GO:0044703; P:GO:0045475; P:GO:0048477; P:GO:0048731; P:GO:0051321; P:GO:0061024; P:GO:0070328; P:GO:0071480; F:GO:0004594; F:GO:0005524; C:GO:0005737; C:GO:0005819; C:GO:0005886	P:mitotic cell cycle; P:response to oxidative stress; P:chromosome segregation; P:spermatogenesis; P:imaginal disc-derived wing morphogenesis; P:coenzyme A biosynthetic process; P:phosphorylation; P:regulation of cytokinesis; P:locomotion; P:multi-organism reproductive process; P:locomotor rhythm; P:oogenesis; P:system development; P:meiotic cell cycle; P:membrane organization; P:triglyceride hom…	EC:2.7.1.33	Pantothenate kinase	IPR004567 (PFAM); G3DSA:3.30.420.510 (GENE3D); G3DSA:3.30.420.40 (GENE3D); PTHR12280:SF30 (PANTHER); IPR004567 (PANTHER); IPR043129 (SUPERFAMILY); IPR043129 (SUPERFAMILY)	P:GO:0015937; F:GO:0004594; F:GO:0005524	P:coenzyme A biosynthetic process; F:pantothenate kinase activity; F:ATP binding
TRUE	[INTERPRO, BLASTED, MAPPED, ANNOTATED]	Pcan_14273	modular serine protease-like	2175	20	0	65.53	7	P:GO:0006508; P:GO:0008592; P:GO:0045087; P:GO:0050830; F:GO:0004252	P:proteolysis; P:regulation of Toll signaling pathway; P:innate immune response; P:defense response to Gram-positive bacterium; F:serine-type endopeptidase activity	EC:3.4.21	Acting on peptide bonds (peptidases)	IPR002172 (PRINTS); IPR043504 (G3DSA:2.40.10.GENE3D); G3DSA:2.10.70.10 (GENE3D); IPR036055 (G3DSA:4.10.400.GENE3D); IPR043504 (G3DSA:2.40.10.GENE3D); IPR043504 (G3DSA:2.40.10.GENE3D); IPR002172 (PFAM); IPR036055 (G3DSA:4.10.400.GENE3D); IPR001254 (PFAM); IPR036055 (G3DSA:4.10.400.GENE3D); mobidb-lite (MOBIDB_LITE); PTHR24260:SF129 (PANTHER); PTHR24260 (PANTHER); IPR001254 (PROSITE_PROFILES); IPR0…	P:GO:0006508; F:GO:0004252; F:GO:0005515	P:proteolysis; F:serine-type endopeptidase activity; F:protein binding
TRUE	[INTERPRO, BLASTED, MAPPED]	Pcan_14271	serine hydrolase-like protein	900	20	0	73.9	1	F:GO:0016787	F:hydrolase activity			IPR029058 (G3DSA:3.40.50.GENE3D); IPR000073 (PFAM); PTHR43798 (PANTHER); PTHR43798:SF14 (PANTHER); IPR029058 (SUPERFAMILY)	no GO terms	no GO terms
TRUE	[INTERPRO, BLASTED, MAPPED, ANNOTATED]	Pcan_14259	modular serine protease-like	1725	20	0	54.3	5	P:GO:0006508; P:GO:0008592; P:GO:0045087; P:GO:0050830; F:GO:0004252	P:proteolysis; P:regulation of Toll signaling pathway; P:innate immune response; P:defense response to Gram-positive bacterium; F:serine-type endopeptidase activity	EC:3.4.21	Acting on peptide bonds (peptidases)	IPR002172 (PRINTS); IPR036055 (G3DSA:4.10.400.GENE3D); IPR036055 (G3DSA:4.10.400.GENE3D); IPR036055 (G3DSA:4.10.400.GENE3D); IPR002172 (PFAM); IPR036055 (G3DSA:4.10.400.GENE3D); IPR001254 (PFAM); IPR043504 (G3DSA:2.40.10.GENE3D); PTHR24270 (PANTHER); IPR002172 (PROSITE_PROFILES); IPR001254 (PROSITE_PROFILES); IPR002172 (PROSITE_PROFILES); IPR002172 (PROSITE_PROFILES); IPR002172 (PROSITE_PROFILES)…	P:GO:0006508; F:GO:0004252; F:GO:0005515	P:proteolysis; F:serine-type endopeptidase activity; F:protein binding
TRUE	[INTERPRO, NO-BLAST]	Pcan_14243	---NA---	249									no IPS match	no IPS match	no IPS match
TRUE	[INTERPRO, BLASTED]	Pcan_14242	uncharacterized protein LOC110999780	2028	20	0	68.19						mobidb-lite (MOBIDB_LITE); mobidb-lite (MOBIDB_LITE); mobidb-lite (MOBIDB_LITE); mobidb-lite (MOBIDB_LITE); mobidb-lite (MOBIDB_LITE); mobidb-lite (MOBIDB_LITE); mobidb-lite (MOBIDB_LITE); mobidb-lite (MOBIDB_LITE); mobidb-lite (MOBIDB_LITE); mobidb-lite (MOBIDB_LITE); mobidb-lite (MOBIDB_LITE); mobidb-lite (MOBIDB_LITE)	no GO terms	no GO terms
TRUE	[INTERPRO, BLASTED]	Pcan_14236	ring-infected erythrocyte surface antigen-like	669	20	9.16607e-134	64.1						mobidb-lite (MOBIDB_LITE)	no GO terms	no GO terms
TRUE	[INTERPRO, BLASTED]	Pcan_14228	uncharacterized protein LOC110999790	432	20	3.2279e-84	85.54						no IPS match	no IPS match	no IPS match
TRUE	[INTERPRO, BLASTED, MAPPED, ANNOTATED]	Pcan_14227	fibrous sheath CABYR-binding protein	1737	20	0	86.46	2	C:GO:0016021	C:integral component of membrane			mobidb-lite (MOBIDB_LITE); mobidb-lite (MOBIDB_LITE); mobidb-lite (MOBIDB_LITE); mobidb-lite (MOBIDB_LITE); mobidb-lite (MOBIDB_LITE); mobidb-lite (MOBIDB_LITE)	no GO terms	no GO terms
TRUE	[INTERPRO, BLASTED]	Pcan_14225	pupal cuticle protein G1A	924	20	8.08663e-68	62.04						no IPS match	no IPS match	no IPS match
TRUE	[INTERPRO, BLASTED, MAPPED, ANNOTATED]	Pcan_14218	purine nucleoside phosphorylase isoform X1	927	20	0	89.03	6	P:GO:0009116; F:GO:0004731; F:GO:0047975	P:nucleoside metabolic process; F:purine-nucleoside phosphorylase activity; F:guanosine phosphorylase activity	EC:2.4.2.15	Guanosine phosphorylase	IPR011268 (PIRSF); IPR011270 (TIGRFAM); IPR011268 (TIGRFAM); IPR035994 (G3DSA:3.40.50.GENE3D); IPR000845 (PFAM); IPR011268 (PANTHER); IPR011268 (CDD); IPR035994 (SUPERFAMILY)	P:GO:0006139; P:GO:0009116; F:GO:0003824; F:GO:0004731	P:nucleobase-containing compound metabolic process; P:nucleoside metabolic process; F:catalytic activity; F:purine-nucleoside phosphorylase activity
TRUE	[INTERPRO, BLASTED, MAPPED, ANNOTATED]	Pcan_14213	ATPase family AAA domain-containing protein 5	2124	20	0	67.24	4	P:GO:0044703; P:GO:0048477; C:GO:0031391; C:GO:1904949	P:multi-organism reproductive process; P:oogenesis; C:Elg1 RFC-like complex; C:ATPase complex			IPR027417 (G3DSA:3.40.50.GENE3D); mobidb-lite (MOBIDB_LITE); mobidb-lite (MOBIDB_LITE); mobidb-lite (MOBIDB_LITE); mobidb-lite (MOBIDB_LITE); mobidb-lite (MOBIDB_LITE); PTHR23389 (PANTHER); PTHR23389:SF21 (PANTHER); IPR027417 (SUPERFAMILY)	no GO terms	no GO terms
TRUE	[INTERPRO, BLASTED, MAPPED, ANNOTATED]	Pcan_14212	cytochrome b-c1 complex subunit 2, mitochondrial	1362	20	0	87.39	13	P:GO:0006122; P:GO:0006627; P:GO:0006805; P:GO:0009167; P:GO:0015833; P:GO:0016310; P:GO:0044260; P:GO:0046034; F:GO:0004222; F:GO:0008121; F:GO:0008270; F:GO:0046872; C:GO:0005750	P:mitochondrial electron transport, ubiquinol to cytochrome c; P:protein processing involved in protein targeting to mitochondrion; P:xenobiotic metabolic process; P:purine ribonucleoside monophosphate metabolic process; P:peptide transport; P:phosphorylation; P:cellular macromolecule metabolic process; P:ATP metabolic process; F:metalloendopeptidase activity; F:ubiquinol-cytochrome-c reductase a…	EC:3.4.24; EC:1.10; EC:7.1.1.8	Acting on peptide bonds (peptidases); Acting on diphenols and related substances as donors; Quinol--cytochrome-c reductase	IPR007863 (PFAM); IPR011765 (PFAM); G3DSA:3.30.830.10 (GENE3D); G3DSA:3.30.830.10 (GENE3D); PTHR11851:SF216 (PANTHER); PTHR11851 (PANTHER); IPR011249 (SUPERFAMILY); IPR011249 (SUPERFAMILY)	F:GO:0046872	F:metal ion binding
TRUE	[INTERPRO, BLASTED, MAPPED, ANNOTATED]	Pcan_14210	DIS3-like exonuclease 2	3000	20	0	81.87	13	P:GO:0006364; P:GO:0010587; P:GO:0016078; P:GO:0090501; P:GO:0090503; F:GO:0000175; F:GO:0003723; F:GO:0004527; F:GO:0004540; C:GO:0000178; C:GO:0000932; C:GO:1990904	P:rRNA processing; P:miRNA catabolic process; P:tRNA catabolic process; P:RNA phosphodiester bond hydrolysis; P:RNA phosphodiester bond hydrolysis, exonucleolytic; F:3'-5'-exoribonuclease activity; F:RNA binding; F:exonuclease activity; F:ribonuclease activity; C:exosome (RNase complex); C:P-body; C:ribonucleoprotein complex	EC:3.1.13; EC:3.1.15	Acting on ester bonds; Acting on ester bonds	IPR041093 (PFAM); IPR012340 (G3DSA:2.40.50.GENE3D); G3DSA:2.40.50.690 (GENE3D); IPR033771 (PFAM); G3DSA:2.40.50.700 (GENE3D); IPR041505 (PFAM); IPR001900 (PFAM); mobidb-lite (MOBIDB_LITE); mobidb-lite (MOBIDB_LITE); mobidb-lite (MOBIDB_LITE); PTHR23355:SF9 (PANTHER); PTHR23355 (PANTHER); IPR012340 (SUPERFAMILY); IPR012340 (SUPERFAMILY)	F:GO:0003723; F:GO:0004540	F:RNA binding; F:ribonuclease activity
TRUE	[INTERPRO, NO-BLAST]	Pcan_14196	---NA---	216									no IPS match	no IPS match	no IPS match
TRUE	[INTERPRO, BLASTED]	Pcan_14194	pupal cuticle protein C1B-like	420	6	3.79821e-06	99.28						no IPS match	no IPS match	no IPS match
TRUE	[INTERPRO, BLASTED]	Pcan_14192	pupal cuticle protein C1B-like	249	5	1.57534e-05	95.65						no IPS match	no IPS match	no IPS match
TRUE	[INTERPRO, BLASTED]	Pcan_14189	unnamed protein product	339	1	1.14623e-07	90.48						no IPS match	no IPS match	no IPS match
TRUE	[INTERPRO, BLASTED]	Pcan_14186	larval/pupal cuticle protein H1C-like	1116	20	4.04917e-17	83.32						no IPS match	no IPS match	no IPS match
TRUE	[INTERPRO, BLASTED]	Pcan_14185	cuticle protein 18.7-like	414	20	6.07013e-40	82.42						no IPS match	no IPS match	no IPS match
TRUE	[INTERPRO, BLASTED, MAPPED]	Pcan_14184	pupal cuticle protein G1A-like	696	20	3.27098e-123	68.65	2	C:GO:0016020; C:GO:0016021	C:membrane; C:integral component of membrane			no IPS match	no IPS match	no IPS match
TRUE	[INTERPRO, BLASTED, MAPPED, ANNOTATED]	Pcan_14178	25S rRNA (cytosine-C(5))-methyltransferase nop2	2874	20	0	87.73	11	P:GO:0000470; P:GO:0001510; P:GO:0006396; P:GO:0042254; P:GO:0070475; F:GO:0003723; F:GO:0008757; F:GO:0009383; C:GO:0005730	P:maturation of LSU-rRNA; P:RNA methylation; P:RNA processing; P:ribosome biogenesis; P:rRNA base methylation; F:RNA binding; F:S-adenosylmethionine-dependent methyltransferase activity; F:rRNA (cytosine-C5-)-methyltransferase activity; C:nucleolus	EC:2.1.1	Transferring one-carbon groups	IPR023273 (PRINTS); IPR023267 (PRINTS); G3DSA:3.30.70.1170 (GENE3D); IPR011023 (TIGRFAM); IPR029063 (G3DSA:3.40.50.GENE3D); IPR001678 (PFAM); IPR031341 (PFAM); mobidb-lite (MOBIDB_LITE); mobidb-lite (MOBIDB_LITE); mobidb-lite (MOBIDB_LITE); mobidb-lite (MOBIDB_LITE); mobidb-lite (MOBIDB_LITE); mobidb-lite (MOBIDB_LITE); mobidb-lite (MOBIDB_LITE); mobidb-lite (MOBIDB_LITE); mobidb-lite (MOBIDB_LIT…	P:GO:0001510; P:GO:0006396; F:GO:0003723; F:GO:0008168; F:GO:0008757	P:RNA methylation; P:RNA processing; F:RNA binding; F:methyltransferase activity; F:S-adenosylmethionine-dependent methyltransferase activity
TRUE	[INTERPRO, BLASTED, MAPPED, ANNOTATED]	Pcan_14176	peptidyl-prolyl cis-trans isomerase H	555	20	1.36288e-134	99.16	8	P:GO:0000398; P:GO:0000413; P:GO:0006457; P:GO:0044260; F:GO:0003755	P:mRNA splicing, via spliceosome; P:protein peptidyl-prolyl isomerization; P:protein folding; P:cellular macromolecule metabolic process; F:peptidyl-prolyl cis-trans isomerase activity	EC:5.2.1.8	Peptidylprolyl isomerase	IPR002130 (PRINTS); IPR002130 (PFAM); IPR029000 (G3DSA:2.40.100.GENE3D); IPR024936 (PIRSF); PTHR11071 (PANTHER); PTHR11071:SF443 (PANTHER); IPR002130 (PROSITE_PROFILES); cd01926 (CDD); IPR029000 (SUPERFAMILY)	P:GO:0000413; F:GO:0003755	P:protein peptidyl-prolyl isomerization; F:peptidyl-prolyl cis-trans isomerase activity
TRUE	[INTERPRO, BLASTED, MAPPED, ANNOTATED]	Pcan_14165	ecdysone receptor isoform X1	1413	20	0	98.43	78	P:GO:0002066; P:GO:0006355; P:GO:0006911; P:GO:0007155; P:GO:0007291; P:GO:0007298; P:GO:0007390; P:GO:0007406; P:GO:0007422; P:GO:0007476; P:GO:0007488; P:GO:0007616; P:GO:0008258; P:GO:0008340; P:GO:0008362; P:GO:0008544; P:GO:0009410; P:GO:0010002; P:GO:0010259; P:GO:0010506; P:GO:0010628; P:GO:0010629; P:GO:0016319; P:GO:0018990; P:GO:0035053; P:GO:0035072; P:GO:0035073; P:GO:0035076; P:GO:00…	P:columnar/cuboidal epithelial cell development; P:regulation of transcription, DNA-templated; P:phagocytosis, engulfment; P:cell adhesion; P:sperm individualization; P:border follicle cell migration; P:germ-band shortening; P:negative regulation of neuroblast proliferation; P:peripheral nervous system development; P:imaginal disc-derived wing morphogenesis; P:histoblast morphogenesis; P:long-ter…			IPR001628 (PRINTS); IPR003069 (PRINTS); IPR001723 (PRINTS); IPR035500 (G3DSA:1.10.565.GENE3D); IPR013088 (G3DSA:3.30.50.GENE3D); IPR000536 (PFAM); IPR001628 (PFAM); PTHR48092 (PANTHER); PTHR48092:SF9 (PANTHER); IPR001628 (PROSITE_PROFILES); IPR000536 (PROSITE_PROFILES); cd07161 (CDD); IPR041889 (CDD); IPR035500 (SUPERFAMILY); SSF57716 (SUPERFAMILY)	P:GO:0006355; P:GO:0035076; F:GO:0003677; F:GO:0003700; F:GO:0004879; F:GO:0008270; F:GO:0035100; F:GO:0043565; C:GO:0005634	P:regulation of transcription, DNA-templated; P:ecdysone receptor-mediated signaling pathway; F:DNA binding; F:DNA-binding transcription factor activity; F:nuclear receptor activity; F:zinc ion binding; F:ecdysone binding; F:sequence-specific DNA binding; C:nucleus
TRUE	[INTERPRO, BLASTED, MAPPED, ANNOTATED]	Pcan_14150	acyl-CoA Delta(11) desaturase-like	996	20	0	81.5	8	P:GO:0006633; F:GO:0016717; F:GO:0046872; C:GO:0016021	P:fatty acid biosynthetic process; F:oxidoreductase activity, acting on paired donors, with oxidation of a pair of donors resulting in the reduction of molecular oxygen to two molecules of water; F:metal ion binding; C:integral component of membrane	EC:1.14.19	Acting on paired donors, with incorporation or reduction of molecular oxygen. The oxygen incorporated need not be derived from O(2)	IPR015876 (PRINTS); IPR005804 (PFAM); PTHR11351:SF91 (PANTHER); IPR015876 (PANTHER); IPR015876 (CDD)	P:GO:0006629; F:GO:0016717	P:lipid metabolic process; F:oxidoreductase activity, acting on paired donors, with oxidation of a pair of donors resulting in the reduction of molecular oxygen to two molecules of water
TRUE	[INTERPRO, BLASTED, MAPPED, ANNOTATED]	Pcan_14120	serine protease snake-like	1182	20	0	72.79	4	P:GO:0006508; F:GO:0004252	P:proteolysis; F:serine-type endopeptidase activity	EC:3.4.21	Acting on peptide bonds (peptidases)	IPR001314 (PRINTS); IPR043504 (G3DSA:2.40.10.GENE3D); IPR001254 (PFAM); IPR038565 (G3DSA:3.30.1640.GENE3D); PTHR24260:SF107 (PANTHER); PTHR24260 (PANTHER); IPR022700 (PROSITE_PROFILES); IPR001254 (PROSITE_PROFILES); IPR001254 (CDD); IPR009003 (SUPERFAMILY)	P:GO:0006508; F:GO:0004252	P:proteolysis; F:serine-type endopeptidase activity
TRUE	[INTERPRO, BLASTED, MAPPED, ANNOTATED]	Pcan_14112	gamma-interferon-inducible lysosomal thiol reductase-like isoform X1	663	20	3.97524e-155	91.17	2	F:GO:0016671	F:oxidoreductase activity, acting on a sulfur group of donors, disulfide as acceptor	EC:1.8.4	Acting on a sulfur group of donors	IPR004911 (PFAM); G3DSA:3.40.30.10 (GENE3D); IPR004911 (PANTHER); PTHR13234:SF59 (PANTHER); IPR036249 (SUPERFAMILY)	F:GO:0016671	F:oxidoreductase activity, acting on a sulfur group of donors, disulfide as acceptor
TRUE	[INTERPRO, BLASTED, MAPPED, ANNOTATED]	Pcan_14106	RNA-binding protein Musashi homolog 1-like isoform X4	981	20	6.6492e-166	94.46	2	F:GO:0003723	F:RNA binding			IPR012677 (G3DSA:3.30.70.GENE3D); IPR000504 (PFAM); IPR012677 (G3DSA:3.30.70.GENE3D); mobidb-lite (MOBIDB_LITE); PTHR48032 (PANTHER); PTHR48032:SF4 (PANTHER); PTHR48032 (PANTHER); PTHR48032:SF4 (PANTHER); IPR000504 (PROSITE_PROFILES); IPR000504 (PROSITE_PROFILES); cd12325 (CDD); IPR035979 (SUPERFAMILY); IPR035979 (SUPERFAMILY)	F:GO:0003676; F:GO:0003723	F:nucleic acid binding; F:RNA binding
TRUE	[INTERPRO, BLASTED, MAPPED, ANNOTATED]	Pcan_14102	phospholipid phosphatase 5	492	20	3.70238e-108	90.51	11	P:GO:0006644; P:GO:0007165; P:GO:0046839; F:GO:0000810; F:GO:0008195; C:GO:0005887; C:GO:0016021	P:phospholipid metabolic process; P:signal transduction; P:phospholipid dephosphorylation; F:diacylglycerol diphosphate phosphatase activity; F:phosphatidate phosphatase activity; C:integral component of plasma membrane; C:integral component of membrane	EC:3.6.1; EC:3.1.3.4; EC:3.1.3.81	Acting on acid anhydrides; Phosphatidate phosphatase; Diacylglycerol diphosphate phosphatase	IPR000326 (PFAM); G3DSA:1.20.144.10 (GENE3D); IPR043216 (PANTHER); IPR028668 (PTHR10165:PANTHER); IPR036938 (SUPERFAMILY)	P:GO:0006644; P:GO:0046839; F:GO:0008195	P:phospholipid metabolic process; P:phospholipid dephosphorylation; F:phosphatidate phosphatase activity
TRUE	[INTERPRO, BLASTED, MAPPED, ANNOTATED]	Pcan_14100	complement factor I-like	972	20	0	58.12	4	P:GO:0006508; F:GO:0004252	P:proteolysis; F:serine-type endopeptidase activity	EC:3.4.21	Acting on peptide bonds (peptidases)	IPR043504 (G3DSA:2.40.10.GENE3D); IPR001254 (PFAM); PTHR24278 (PANTHER); IPR001254 (PROSITE_PROFILES); IPR009003 (SUPERFAMILY)	P:GO:0006508; F:GO:0004252	P:proteolysis; F:serine-type endopeptidase activity
TRUE	[INTERPRO, BLASTED, MAPPED, ANNOTATED]	Pcan_14099	serine protease snake-like	1218	20	0	78.49	4	P:GO:0006508; F:GO:0004252	P:proteolysis; F:serine-type endopeptidase activity	EC:3.4.21	Acting on peptide bonds (peptidases)	IPR001314 (PRINTS); IPR001254 (PFAM); IPR043504 (G3DSA:2.40.10.GENE3D); PTHR24260 (PANTHER); PTHR24260:SF107 (PANTHER); IPR001254 (PROSITE_PROFILES); IPR001254 (CDD); IPR009003 (SUPERFAMILY)	P:GO:0006508; F:GO:0004252	P:proteolysis; F:serine-type endopeptidase activity
TRUE	[INTERPRO, BLASTED, MAPPED, ANNOTATED]	Pcan_14092	venom protease-like isoform X1	1341	20	0	65.17	4	P:GO:0006508; F:GO:0004252	P:proteolysis; F:serine-type endopeptidase activity	EC:3.4.21	Acting on peptide bonds (peptidases)	IPR001314 (PRINTS); IPR001254 (PFAM); IPR043504 (G3DSA:2.40.10.GENE3D); PTHR24260 (PANTHER); PTHR24260:SF107 (PANTHER); IPR001254 (PROSITE_PROFILES); IPR001254 (CDD); IPR009003 (SUPERFAMILY)	P:GO:0006508; F:GO:0004252	P:proteolysis; F:serine-type endopeptidase activity
TRUE	[INTERPRO, BLASTED, MAPPED, ANNOTATED]	Pcan_14080	TAK1-associated binding protein 2 isoform A	1740	20	0	85.48	2	F:GO:0046872	F:metal ion binding			G3DSA:4.10.1060.10 (GENE3D); G3DSA:1.10.8.10 (GENE3D); mobidb-lite (MOBIDB_LITE); mobidb-lite (MOBIDB_LITE); mobidb-lite (MOBIDB_LITE); mobidb-lite (MOBIDB_LITE); mobidb-lite (MOBIDB_LITE); PTHR46253:SF1 (PANTHER); PTHR46253 (PANTHER); IPR001876 (PROSITE_PROFILES); IPR036443 (SUPERFAMILY)	no GO terms	no GO terms
TRUE	[INTERPRO, BLASTED, MAPPED]	Pcan_14073	serine protease inhibitor dipetalogastin-like isoform X2	345	20	1.14094e-10	59.88	2	C:GO:0016020; C:GO:0016021	C:membrane; C:integral component of membrane			IPR002350 (PFAM); G3DSA:3.30.60.30 (GENE3D); PS51257 (PROSITE_PROFILES); IPR002350 (PROSITE_PROFILES); cd00104 (CDD); IPR036058 (SUPERFAMILY)	F:GO:0005515	F:protein binding
TRUE	[INTERPRO, BLASTED, MAPPED, ANNOTATED]	Pcan_14047	sterol carrier protein 2	1608	20	0	94.46	18	P:GO:0006869; P:GO:0015711; P:GO:0015914; F:GO:0003988; F:GO:0005548; F:GO:0008289; F:GO:0033814; F:GO:0050632; F:GO:0050633; C:GO:0005739; C:GO:0005777	P:lipid transport; P:organic anion transport; P:phospholipid transport; F:acetyl-CoA C-acyltransferase activity; F:phospholipid transporter activity; F:lipid binding; F:propanoyl-CoA C-acyltransferase activity; F:propionyl-CoA C2-trimethyltridecanoyltransferase activity; F:acetyl-CoA C-myristoyltransferase activity; C:mitochondrion; C:peroxisome	EC:2.3.1.176; EC:2.3.1.16; EC:2.3.1.155; EC:7	Propanoyl-CoA C-acyltransferase; Acetyl-CoA C-acyltransferase; Acetyl-CoA C-myristoyltransferase; Translocases	IPR020617 (PFAM); IPR016039 (G3DSA:3.40.47.GENE3D); IPR020616 (PFAM); IPR003033 (PFAM); IPR036527 (G3DSA:3.30.1050.GENE3D); PTHR18919:SF83 (PANTHER); PTHR18919 (PANTHER); cd00829 (CDD); IPR016039 (SUPERFAMILY); IPR036527 (SUPERFAMILY); IPR016039 (SUPERFAMILY)	F:GO:0016746; F:GO:0016747	F:acyltransferase activity; F:acyltransferase activity, transferring groups other than amino-acyl groups
TRUE	[INTERPRO, BLASTED, MAPPED, ANNOTATED]	Pcan_14039	unnamed protein product	399	20	8.0836e-93	93.02	12	P:GO:0030431; P:GO:0032222; P:GO:0048511; P:GO:1903818; C:GO:0005886; C:GO:0031225	P:sleep; P:regulation of synaptic transmission, cholinergic; P:rhythmic process; P:positive regulation of voltage-gated potassium channel activity; C:plasma membrane; C:anchored component of membrane			IPR031424 (PFAM); PTHR33562:SF14 (PANTHER); PTHR33562 (PANTHER); IPR045860 (SUPERFAMILY)	P:GO:0030431; P:GO:0032222; P:GO:1903818	P:sleep; P:regulation of synaptic transmission, cholinergic; P:positive regulation of voltage-gated potassium channel activity
TRUE	[INTERPRO, BLASTED]	Pcan_14036	chitin binding domain 3 protein	828	20	2.82627e-163	81.19						IPR004302 (PFAM); mobidb-lite (MOBIDB_LITE); mobidb-lite (MOBIDB_LITE); PTHR21113 (PANTHER); PTHR21113:SF6 (PANTHER)	no GO terms	no GO terms
TRUE	[INTERPRO, BLASTED, MAPPED, ANNOTATED]	Pcan_14023	uncharacterized protein LOC110993952	1992	20	0	88.13	4	P:GO:0061098; F:GO:0019901	P:positive regulation of protein tyrosine kinase activity; F:protein kinase binding			IPR011993 (G3DSA:2.30.29.GENE3D); IPR002404 (PFAM); mobidb-lite (MOBIDB_LITE); mobidb-lite (MOBIDB_LITE); mobidb-lite (MOBIDB_LITE); mobidb-lite (MOBIDB_LITE); mobidb-lite (MOBIDB_LITE); mobidb-lite (MOBIDB_LITE); SSF50729 (SUPERFAMILY)	no GO terms	no GO terms
TRUE	[INTERPRO, BLASTED, MAPPED, ANNOTATED]	Pcan_14022	protein Dok-7-like	393	20	1.67229e-88	96.91	4	P:GO:0061098; F:GO:0019901	P:positive regulation of protein tyrosine kinase activity; F:protein kinase binding			mobidb-lite (MOBIDB_LITE); mobidb-lite (MOBIDB_LITE)	no GO terms	no GO terms
TRUE	[INTERPRO, BLASTED, MAPPED, ANNOTATED]	Pcan_13985	serine/threonine-protein kinase 10	2763	20	0	73.97	26	P:GO:0000132; P:GO:0000281; P:GO:0000902; P:GO:0006468; P:GO:0007052; P:GO:0007088; P:GO:0007091; P:GO:0008283; P:GO:0010800; P:GO:0030866; P:GO:0031098; P:GO:0032147; P:GO:0032268; P:GO:0032879; P:GO:0032989; P:GO:0033047; P:GO:0042981; P:GO:0044260; F:GO:0004674; F:GO:0005524; C:GO:0005938; C:GO:0032154; C:GO:0099568; C:GO:1990023	P:establishment of mitotic spindle orientation; P:mitotic cytokinesis; P:cell morphogenesis; P:protein phosphorylation; P:mitotic spindle organization; P:regulation of mitotic nuclear division; P:metaphase/anaphase transition of mitotic cell cycle; P:cell population proliferation; P:positive regulation of peptidyl-threonine phosphorylation; P:cortical actin cytoskeleton organization; P:stress-act…	EC:2.7.1	Transferring phosphorus-containing groups	IPR022165 (PFAM); mobidb-lite (MOBIDB_LITE); mobidb-lite (MOBIDB_LITE); mobidb-lite (MOBIDB_LITE); mobidb-lite (MOBIDB_LITE); mobidb-lite (MOBIDB_LITE); PTHR46538 (PANTHER); PTHR46538:SF3 (PANTHER); PTHR46538 (PANTHER)	F:GO:0004674	F:protein serine/threonine kinase activity
TRUE	[INTERPRO, BLASTED, ANNOTATED]	Pcan_13984	interleukin enhancer-binding factor 2 homolog	1185	20	0	96.96	7	P:GO:0000398; P:GO:0010628; P:GO:0045893; P:GO:2000112; F:GO:0003677; F:GO:0003725; C:GO:0005730	P:mRNA splicing, via spliceosome; P:positive regulation of gene expression; P:positive regulation of transcription, DNA-templated; P:regulation of cellular macromolecule biosynthetic process; F:DNA binding; F:double-stranded RNA binding; C:nucleolus			G3DSA:1.10.1410.40 (GENE3D); IPR043519 (G3DSA:3.30.460.GENE3D); IPR006561 (PFAM); mobidb-lite (MOBIDB_LITE); mobidb-lite (MOBIDB_LITE); mobidb-lite (MOBIDB_LITE); PTHR46447 (PANTHER); PS50152 (PROSITE_PROFILES); IPR006561 (PROSITE_PROFILES); IPR043519 (SUPERFAMILY)	no GO terms	no GO terms
TRUE	[INTERPRO, BLASTED, MAPPED, ANNOTATED]	Pcan_13973	phenoloxidase-activating factor 2-like	1200	20	0	78.67	4	P:GO:0006508; F:GO:0004252	P:proteolysis; F:serine-type endopeptidase activity	EC:3.4.21	Acting on peptide bonds (peptidases)	IPR001314 (PRINTS); IPR041515 (PFAM); IPR001254 (PFAM); IPR043504 (G3DSA:2.40.10.GENE3D); IPR043504 (G3DSA:2.40.10.GENE3D); mobidb-lite (MOBIDB_LITE); PTHR24258:SF129 (PANTHER); PTHR24258 (PANTHER); IPR001254 (PROSITE_PROFILES); IPR001254 (CDD); IPR009003 (SUPERFAMILY)	P:GO:0006508; F:GO:0004252	P:proteolysis; F:serine-type endopeptidase activity
TRUE	[INTERPRO, BLASTED, MAPPED, ANNOTATED]	Pcan_13969	gastrula zinc finger protein XlCGF26.1-like	1530	20	0	79.36	4	F:GO:0008270; C:GO:0005634	F:zinc ion binding; C:nucleus			G3DSA:3.30.160.60 (GENE3D); G3DSA:3.30.160.60 (GENE3D); IPR013087 (PFAM); PF13894 (PFAM); G3DSA:3.30.160.60 (GENE3D); PF13912 (PFAM); G3DSA:3.30.160.60 (GENE3D); PTHR24390:SF142 (PANTHER); PTHR24390 (PANTHER); IPR013087 (PROSITE_PROFILES); IPR013087 (PROSITE_PROFILES); IPR013087 (PROSITE_PROFILES); IPR013087 (PROSITE_PROFILES); IPR013087 (PROSITE_PROFILES); IPR013087 (PROSITE_PROFILES); IPR036236…	no GO terms	no GO terms
TRUE	[INTERPRO, BLASTED, MAPPED, ANNOTATED]	Pcan_13965	zinc finger protein 729	3606	20	0	78.3	4	F:GO:0008270; C:GO:0005634	F:zinc ion binding; C:nucleus			IPR041661 (PFAM); G3DSA:3.30.160.60 (GENE3D); G3DSA:3.30.160.60 (GENE3D); G3DSA:3.30.160.60 (GENE3D); G3DSA:3.30.160.60 (GENE3D); G3DSA:3.30.160.60 (GENE3D); G3DSA:3.30.160.60 (GENE3D); G3DSA:3.30.160.60 (GENE3D); PF12874 (PFAM); G3DSA:3.30.160.60 (GENE3D); IPR012934 (PFAM); PF13894 (PFAM); IPR013087 (PFAM); mobidb-lite (MOBIDB_LITE); mobidb-lite (MOBIDB_LITE); mobidb-lite (MOBIDB_LITE); PTHR2437…	F:GO:0008270; C:GO:0005634	F:zinc ion binding; C:nucleus
TRUE	[INTERPRO, BLASTED, MAPPED, ANNOTATED]	Pcan_13962	zinc finger protein 25-like	1797	20	0	97.47	4	F:GO:0008270; C:GO:0005634	F:zinc ion binding; C:nucleus			G3DSA:3.30.160.60 (GENE3D); G3DSA:3.30.160.60 (GENE3D); G3DSA:3.30.160.60 (GENE3D); IPR013087 (PFAM); G3DSA:3.30.160.60 (GENE3D); G3DSA:3.30.160.60 (GENE3D); mobidb-lite (MOBIDB_LITE); mobidb-lite (MOBIDB_LITE); mobidb-lite (MOBIDB_LITE); mobidb-lite (MOBIDB_LITE); PTHR24384 (PANTHER); PTHR24384 (PANTHER); PTHR24384:SF216 (PANTHER); IPR012934 (PROSITE_PROFILES); IPR013087 (PROSITE_PROFILES); IPR0…	F:GO:0008270; C:GO:0005634	F:zinc ion binding; C:nucleus
TRUE	[INTERPRO, BLASTED, MAPPED, ANNOTATED]	Pcan_13956	eukaryotic peptide chain release factor subunit 1 isoform X1	1422	20	0	99.78	8	P:GO:0006415; P:GO:0007224; F:GO:0003723; F:GO:0003747; C:GO:0005737; C:GO:0005829	P:translational termination; P:smoothened signaling pathway; F:RNA binding; F:translation release factor activity; C:cytoplasm; C:cytosol			IPR024049 (G3DSA:3.30.960.GENE3D); IPR005142 (PFAM); IPR005141 (PFAM); IPR042226 (G3DSA:3.30.420.GENE3D); IPR005140 (PFAM); IPR004403 (TIGRFAM); IPR029064 (G3DSA:3.30.1330.GENE3D); IPR004403 (PANTHER); SSF53137 (SUPERFAMILY); IPR029064 (SUPERFAMILY); IPR024049 (SUPERFAMILY)	P:GO:0006415; F:GO:0003747	P:translational termination; F:translation release factor activity
TRUE	[INTERPRO, BLASTED, MAPPED, ANNOTATED]	Pcan_13944	H/ACA ribonucleoprotein complex subunit 4	1539	20	0	95.11	15	P:GO:0000495; P:GO:0001522; P:GO:0006396; P:GO:0007281; P:GO:0031118; P:GO:0031120; P:GO:0035220; P:GO:0044703; P:GO:0048731; P:GO:1990481; F:GO:0003723; F:GO:0009982; C:GO:0031429	P:box H/ACA RNA 3'-end processing; P:pseudouridine synthesis; P:RNA processing; P:germ cell development; P:rRNA pseudouridine synthesis; P:snRNA pseudouridine synthesis; P:wing disc development; P:multi-organism reproductive process; P:system development; P:mRNA pseudouridine synthesis; F:RNA binding; F:pseudouridine synthase activity; C:box H/ACA snoRNP complex	EC:5.4	Intramolecular transferases	IPR032819 (PFAM); IPR036974 (G3DSA:2.30.130.GENE3D); IPR002501 (PFAM); IPR004802 (TIGRFAM); IPR002478 (PFAM); IPR004521 (TIGRFAM); IPR012960 (PFAM); G3DSA:3.30.2350.10 (GENE3D); mobidb-lite (MOBIDB_LITE); mobidb-lite (MOBIDB_LITE); IPR004802 (PANTHER); PTHR23127:SF0 (PANTHER); PS50890 (PROSITE_PROFILES); cd02572 (CDD); IPR020103 (SUPERFAMILY); IPR015947 (SUPERFAMILY)	P:GO:0001522; P:GO:0006396; P:GO:0009451; F:GO:0003723; F:GO:0009982	P:pseudouridine synthesis; P:RNA processing; P:RNA modification; F:RNA binding; F:pseudouridine synthase activity
TRUE	[INTERPRO, BLASTED, MAPPED, ANNOTATED]	Pcan_13943	DNA-directed RNA polymerases I, II, and III subunit RPABC3	453	20	2.16911e-108	98.4	9	P:GO:0006351; P:GO:0006366; P:GO:0034645; C:GO:0005665; C:GO:0005666; C:GO:0005736	P:transcription, DNA-templated; P:transcription by RNA polymerase II; P:cellular macromolecule biosynthetic process; C:RNA polymerase II, core complex; C:RNA polymerase III complex; C:RNA polymerase I complex			IPR005570 (PFAM); IPR012340 (G3DSA:2.40.50.GENE3D); IPR005570 (PIRSF); IPR005570 (PANTHER); PTHR10917:SF0 (PANTHER); IPR012340 (SUPERFAMILY)	P:GO:0006351	P:transcription, DNA-templated
TRUE	[INTERPRO, BLASTED, MAPPED]	Pcan_13923	phenoloxidase-activating factor 2-like	1137	20	0	65.65	2	P:GO:0006508; F:GO:0004252	P:proteolysis; F:serine-type endopeptidase activity			IPR001314 (PRINTS); IPR043504 (G3DSA:2.40.10.GENE3D); IPR001254 (PFAM); PTHR24258:SF129 (PANTHER); PTHR24258 (PANTHER); IPR001254 (PROSITE_PROFILES); IPR001254 (CDD); IPR009003 (SUPERFAMILY)	P:GO:0006508; F:GO:0004252	P:proteolysis; F:serine-type endopeptidase activity
TRUE	[INTERPRO, BLASTED, MAPPED, ANNOTATED]	Pcan_13905	phenoloxidase-activating factor 2-like isoform X1	684	20	2.98918e-136	72.99	4	P:GO:0006508; F:GO:0004252	P:proteolysis; F:serine-type endopeptidase activity	EC:3.4.21	Acting on peptide bonds (peptidases)	IPR001314 (PRINTS); IPR043504 (G3DSA:2.40.10.GENE3D); IPR001254 (PFAM); PTHR24258:SF129 (PANTHER); PTHR24258 (PANTHER); IPR001254 (PROSITE_PROFILES); IPR001254 (CDD); IPR009003 (SUPERFAMILY)	P:GO:0006508; F:GO:0004252	P:proteolysis; F:serine-type endopeptidase activity
TRUE	[INTERPRO, BLASTED, MAPPED, ANNOTATED]	Pcan_13903	phenoloxidase-activating factor 2-like isoform X1	792	20	2.4128e-166	89.95	4	P:GO:0006508; F:GO:0004252	P:proteolysis; F:serine-type endopeptidase activity	EC:3.4.21	Acting on peptide bonds (peptidases)	IPR001314 (PRINTS); IPR043504 (G3DSA:2.40.10.GENE3D); IPR001254 (PFAM); PTHR24258:SF129 (PANTHER); PTHR24258 (PANTHER); IPR001254 (PROSITE_PROFILES); IPR001254 (CDD); IPR009003 (SUPERFAMILY)	P:GO:0006508; F:GO:0004252	P:proteolysis; F:serine-type endopeptidase activity
TRUE	[INTERPRO, BLASTED, MAPPED, ANNOTATED]	Pcan_13900	phenoloxidase-activating factor 2-like isoform X1	1266	20	0	87.61	4	P:GO:0006508; F:GO:0004252	P:proteolysis; F:serine-type endopeptidase activity	EC:3.4.21	Acting on peptide bonds (peptidases)	IPR001314 (PRINTS); IPR041515 (PFAM); IPR001254 (PFAM); IPR043504 (G3DSA:2.40.10.GENE3D); PTHR24258:SF129 (PANTHER); PTHR24258 (PANTHER); IPR001254 (PROSITE_PROFILES); IPR001254 (CDD); IPR009003 (SUPERFAMILY)	P:GO:0006508; F:GO:0004252	P:proteolysis; F:serine-type endopeptidase activity
TRUE	[INTERPRO, BLASTED, MAPPED, ANNOTATED]	Pcan_13894	Zinc finger protein Xfin	9639	20	0	58.92	4	F:GO:0008270; C:GO:0005634	F:zinc ion binding; C:nucleus			G3DSA:3.30.160.60 (GENE3D); G3DSA:3.30.160.60 (GENE3D); G3DSA:3.30.160.60 (GENE3D); IPR012934 (PFAM); G3DSA:3.30.160.60 (GENE3D); G3DSA:3.30.160.60 (GENE3D); G3DSA:3.30.160.60 (GENE3D); IPR013087 (PFAM); G3DSA:3.30.160.60 (GENE3D); G3DSA:3.30.160.60 (GENE3D); G3DSA:3.30.160.60 (GENE3D); G3DSA:3.30.160.60 (GENE3D); G3DSA:3.40.1800.20 (GENE3D); G3DSA:3.30.160.60 (GENE3D); G3DSA:3.30.160.60 (GENE3D)…	F:GO:0008270; C:GO:0005634	F:zinc ion binding; C:nucleus
TRUE	[INTERPRO, BLASTED, MAPPED, ANNOTATED]	Pcan_13869	arginine-glutamic acid dipeptide repeats protein	8187	20	0	90.6	24	P:GO:0001654; P:GO:0002121; P:GO:0007480; P:GO:0007526; P:GO:0008586; P:GO:0009880; P:GO:0010629; P:GO:0016575; P:GO:0032268; P:GO:0033044; P:GO:0035065; P:GO:0035282; P:GO:0042059; P:GO:0045879; P:GO:0045892; P:GO:1902275; P:GO:2000113; F:GO:0003677; F:GO:0003714; F:GO:0004407; F:GO:0140297; C:GO:0005634; C:GO:0005705	P:eye development; P:inter-male aggressive behavior; P:imaginal disc-derived leg morphogenesis; P:larval somatic muscle development; P:imaginal disc-derived wing vein morphogenesis; P:embryonic pattern specification; P:negative regulation of gene expression; P:histone deacetylation; P:regulation of cellular protein metabolic process; P:regulation of chromosome organization; P:regulation of histon…	EC:3.5.1.98	Histone deacetylase	G3DSA:1.10.10.60 (GENE3D); IPR002951 (PFAM); G3DSA:4.10.1240.50 (GENE3D); mobidb-lite (MOBIDB_LITE); mobidb-lite (MOBIDB_LITE); mobidb-lite (MOBIDB_LITE); mobidb-lite (MOBIDB_LITE); mobidb-lite (MOBIDB_LITE); mobidb-lite (MOBIDB_LITE); mobidb-lite (MOBIDB_LITE); mobidb-lite (MOBIDB_LITE); mobidb-lite (MOBIDB_LITE); mobidb-lite (MOBIDB_LITE); mobidb-lite (MOBIDB_LITE); mobidb-lite (MOBIDB_LITE); m…	no GO terms	no GO terms
TRUE	[INTERPRO, BLASTED, MAPPED, ANNOTATED]	Pcan_13851	60S ribosomal protein L27	405	20	3.6942e-93	97.61	6	P:GO:0002181; P:GO:0006412; F:GO:0003735; C:GO:0005840; C:GO:0022625	P:cytoplasmic translation; P:translation; F:structural constituent of ribosome; C:ribosome; C:cytosolic large ribosomal subunit			IPR038655 (G3DSA:2.30.30.GENE3D); IPR005824 (PFAM); IPR001141 (PFAM); PTHR10497:SF11 (PANTHER); IPR001141 (PANTHER); IPR041991 (CDD); IPR008991 (SUPERFAMILY)	P:GO:0006412; F:GO:0003735; C:GO:0005840	P:translation; F:structural constituent of ribosome; C:ribosome
TRUE	[INTERPRO, BLASTED]	Pcan_13841	GATOR complex protein NPRL2	744	20	1.92567e-138	92.91						IPR009348 (PFAM); IPR009348 (PANTHER)	no GO terms	no GO terms
TRUE	[INTERPRO, BLASTED]	Pcan_13840	GATOR complex protein NPRL2	585	20	1.23996e-142	96.12						IPR009348 (PFAM); IPR009348 (PANTHER)	no GO terms	no GO terms
TRUE	[INTERPRO, BLASTED, MAPPED, ANNOTATED]	Pcan_13838	cyclin-dependent kinase 12 isoform X1	3222	20	0	86.76	18	P:GO:0006368; P:GO:0006468; P:GO:0010628; P:GO:0045944; P:GO:0051726; P:GO:0070816; P:GO:2000112; F:GO:0000976; F:GO:0004672; F:GO:0004693; F:GO:0005524; F:GO:0008134; F:GO:0008353; F:GO:0030332; C:GO:0000228; C:GO:0005703; C:GO:0008024	P:transcription elongation from RNA polymerase II promoter; P:protein phosphorylation; P:positive regulation of gene expression; P:positive regulation of transcription by RNA polymerase II; P:regulation of cell cycle; P:phosphorylation of RNA polymerase II C-terminal domain; P:regulation of cellular macromolecule biosynthetic process; F:transcription cis-regulatory region binding; F:protein kinas…	EC:2.7.11.23; EC:2.7.11.22	[RNA-polymerase]-subunit kinase; Cyclin-dependent kinase	PF12330 (PFAM); G3DSA:3.30.200.20 (GENE3D); IPR000719 (PFAM); G3DSA:1.10.510.10 (GENE3D); mobidb-lite (MOBIDB_LITE); mobidb-lite (MOBIDB_LITE); mobidb-lite (MOBIDB_LITE); mobidb-lite (MOBIDB_LITE); mobidb-lite (MOBIDB_LITE); mobidb-lite (MOBIDB_LITE); mobidb-lite (MOBIDB_LITE); mobidb-lite (MOBIDB_LITE); mobidb-lite (MOBIDB_LITE); mobidb-lite (MOBIDB_LITE); mobidb-lite (MOBIDB_LITE); mobidb-lite …	P:GO:0006468; F:GO:0004672; F:GO:0005524	P:protein phosphorylation; F:protein kinase activity; F:ATP binding
TRUE	[INTERPRO, BLASTED]	Pcan_13830	aspartate and glycine-rich protein isoform X2	912	20	1.22959e-23	92.62						mobidb-lite (MOBIDB_LITE); mobidb-lite (MOBIDB_LITE)	no GO terms	no GO terms
TRUE	[INTERPRO, BLASTED, MAPPED, ANNOTATED]	Pcan_13797	complement component 1 Q subcomponent-binding protein, mitochondrial	858	20	0	92.67	10	P:GO:0006334; P:GO:0007274; P:GO:0035042; P:GO:0044703; P:GO:0050848; P:GO:0071103; F:GO:0042393; C:GO:0005634; C:GO:0005759	P:nucleosome assembly; P:neuromuscular synaptic transmission; P:fertilization, exchange of chromosomal proteins; P:multi-organism reproductive process; P:regulation of calcium-mediated signaling; P:DNA conformation change; F:histone binding; C:nucleus; C:mitochondrial matrix			IPR003428 (PFAM); IPR036561 (G3DSA:3.10.280.GENE3D); IPR003428 (PANTHER); PTHR10826:SF1 (PANTHER); IPR036561 (SUPERFAMILY)	C:GO:0005759	C:mitochondrial matrix
TRUE	[INTERPRO, BLASTED, MAPPED, ANNOTATED]	Pcan_13789	protein real-time	1989	20	0	92.96	2	C:GO:0005739	C:mitochondrion			IPR001251 (PFAM); IPR036865 (G3DSA:3.40.525.GENE3D); IPR006797 (PFAM); G3DSA:2.60.120.680 (GENE3D); IPR011074 (PFAM); PTHR23324 (PANTHER); PTHR23324:SF66 (PANTHER); IPR009038 (PROSITE_PROFILES); IPR006797 (PROSITE_PROFILES); IPR001251 (PROSITE_PROFILES); IPR001251 (CDD); IPR036273 (SUPERFAMILY); IPR036865 (SUPERFAMILY); IPR036598 (SUPERFAMILY)	no GO terms	no GO terms
TRUE	[INTERPRO, BLASTED, ANNOTATED]	Pcan_13762	GATOR complex protein MIOS	2577	20	0	75.53	13	P:GO:0006302; P:GO:0007293; P:GO:0009994; P:GO:0010507; P:GO:0030716; P:GO:0034198; P:GO:0040020; P:GO:0044703; P:GO:0045793; P:GO:1904263; C:GO:0001674; C:GO:0044754; C:GO:0061700	P:double-strand break repair; P:germarium-derived egg chamber formation; P:oocyte differentiation; P:negative regulation of autophagy; P:oocyte fate determination; P:cellular response to amino acid starvation; P:regulation of meiotic nuclear division; P:multi-organism reproductive process; P:positive regulation of cell size; P:positive regulation of TORC1 signaling; C:female germ cell nucleus; C:…			IPR031488 (PFAM); IPR015943 (G3DSA:2.130.10.GENE3D); IPR037593 (PANTHER); PTHR16453:SF9 (PANTHER); IPR037593 (PANTHER); IPR031488 (CDD); IPR036322 (SUPERFAMILY)	F:GO:0005515	F:protein binding
TRUE	[INTERPRO, BLASTED, MAPPED, ANNOTATED]	Pcan_13702	protein xmas-2	4998	20	0	75.44	14	P:GO:0006611; P:GO:0010628; P:GO:0015833; P:GO:0016973; P:GO:0031503; P:GO:0045944; P:GO:0071166; P:GO:2000112; F:GO:0003723; F:GO:0005515; C:GO:0005643; C:GO:0034399; C:GO:0070390	P:protein export from nucleus; P:positive regulation of gene expression; P:peptide transport; P:poly(A)+ mRNA export from nucleus; P:protein-containing complex localization; P:positive regulation of transcription by RNA polymerase II; P:ribonucleoprotein complex localization; P:regulation of cellular macromolecule biosynthetic process; F:RNA binding; F:protein binding; C:nuclear pore; C:nuclear p…			IPR005062 (PFAM); IPR012677 (G3DSA:3.30.70.GENE3D); IPR031907 (PFAM); G3DSA:1.25.40.990 (GENE3D); IPR045107 (PANTHER); PTHR12436:SF3 (PANTHER); IPR000717 (PROSITE_PROFILES); IPR035979 (SUPERFAMILY)	F:GO:0003676	F:nucleic acid binding
TRUE	[INTERPRO, NO-BLAST]	Pcan_13701	---NA---	240									no IPS match	no IPS match	no IPS match
TRUE	[INTERPRO, BLASTED]	Pcan_13682	neurofilament heavy polypeptide	1197	20	3.34823e-75	89.92						mobidb-lite (MOBIDB_LITE); mobidb-lite (MOBIDB_LITE); mobidb-lite (MOBIDB_LITE); mobidb-lite (MOBIDB_LITE); mobidb-lite (MOBIDB_LITE); mobidb-lite (MOBIDB_LITE); mobidb-lite (MOBIDB_LITE)	no GO terms	no GO terms
TRUE	[INTERPRO, BLASTED, MAPPED, ANNOTATED]	Pcan_13664	essential MCU regulator, mitochondrial	261	20	9.08359e-48	85.55	6	P:GO:0036444; P:GO:0051560; C:GO:1990246	P:calcium import into the mitochondrion; P:mitochondrial calcium ion homeostasis; C:uniplex complex			IPR018782 (PFAM); IPR018782 (PANTHER)	P:GO:0036444; P:GO:0051560; C:GO:1990246	P:calcium import into the mitochondrion; P:mitochondrial calcium ion homeostasis; C:uniplex complex
TRUE	[INTERPRO, BLASTED, MAPPED, ANNOTATED]	Pcan_13636	G-protein coupled receptor Mth2-like	1479	20	0	63.8	8	P:GO:0007166; P:GO:0007186; F:GO:0004930; C:GO:0016021	P:cell surface receptor signaling pathway; P:G protein-coupled receptor signaling pathway; F:G protein-coupled receptor activity; C:integral component of membrane			IPR000832 (PFAM); G3DSA:1.20.1070.10 (GENE3D); PTHR47154 (PANTHER); IPR017981 (PROSITE_PROFILES); cd15039 (CDD)	P:GO:0007166; P:GO:0007186; F:GO:0004888; F:GO:0004930; C:GO:0016021	P:cell surface receptor signaling pathway; P:G protein-coupled receptor signaling pathway; F:transmembrane signaling receptor activity; F:G protein-coupled receptor activity; C:integral component of membrane
TRUE	[INTERPRO, BLASTED, MAPPED, ANNOTATED]	Pcan_13635	G-protein coupled receptor Mth2-like	1476	20	0	76.3	8	P:GO:0007166; P:GO:0007186; F:GO:0004930; C:GO:0016021	P:cell surface receptor signaling pathway; P:G protein-coupled receptor signaling pathway; F:G protein-coupled receptor activity; C:integral component of membrane			IPR000832 (PFAM); G3DSA:1.20.1070.10 (GENE3D); PTHR47154 (PANTHER); IPR017981 (PROSITE_PROFILES); cd15039 (CDD)	P:GO:0007166; P:GO:0007186; F:GO:0004888; F:GO:0004930; C:GO:0016021	P:cell surface receptor signaling pathway; P:G protein-coupled receptor signaling pathway; F:transmembrane signaling receptor activity; F:G protein-coupled receptor activity; C:integral component of membrane
TRUE	[INTERPRO, BLASTED, MAPPED, ANNOTATED]	Pcan_13634	probable G-protein coupled receptor Mth-like 3 isoform X2	1089	20	0	86.64	19	P:GO:0007166; P:GO:0007186; P:GO:0007476; P:GO:0007509; P:GO:0008340; P:GO:0010259; P:GO:0040011; P:GO:0042594; P:GO:0043519; P:GO:0048383; P:GO:0048731; P:GO:0051674; P:GO:0070252; F:GO:0004930; C:GO:0016021	P:cell surface receptor signaling pathway; P:G protein-coupled receptor signaling pathway; P:imaginal disc-derived wing morphogenesis; P:mesoderm migration involved in gastrulation; P:determination of adult lifespan; P:multicellular organism aging; P:locomotion; P:response to starvation; P:regulation of myosin II filament organization; P:mesectoderm development; P:system development; P:localizati…			G3DSA:1.20.1070.10 (GENE3D); IPR000832 (PFAM); PTHR47154 (PANTHER); IPR017981 (PROSITE_PROFILES); cd15039 (CDD)	P:GO:0007166; P:GO:0007186; F:GO:0004888; F:GO:0004930; C:GO:0016021	P:cell surface receptor signaling pathway; P:G protein-coupled receptor signaling pathway; F:transmembrane signaling receptor activity; F:G protein-coupled receptor activity; C:integral component of membrane
TRUE	[INTERPRO, BLASTED, MAPPED, ANNOTATED]	Pcan_13572	F-box/WD repeat-containing protein 11 isoform X1	1548	20	0	97.99	36	P:GO:0000209; P:GO:0002066; P:GO:0007088; P:GO:0007298; P:GO:0030708; P:GO:0030713; P:GO:0030720; P:GO:0030727; P:GO:0031146; P:GO:0032007; P:GO:0032268; P:GO:0032436; P:GO:0040011; P:GO:0044703; P:GO:0045451; P:GO:0045475; P:GO:0045666; P:GO:0045849; P:GO:0045879; P:GO:0046599; P:GO:0046627; P:GO:0046843; P:GO:0050769; P:GO:0060253; P:GO:0060623; P:GO:0070507; P:GO:0090090; P:GO:0090162; P:GO:19…	P:protein polyubiquitination; P:columnar/cuboidal epithelial cell development; P:regulation of mitotic nuclear division; P:border follicle cell migration; P:germarium-derived female germ-line cyst encapsulation; P:ovarian follicle cell stalk formation; P:oocyte localization involved in germarium-derived egg chamber formation; P:germarium-derived female germ-line cyst formation; P:SCF-dependent pr…			IPR020472 (PRINTS); G3DSA:6.10.250.1840 (GENE3D); IPR021977 (PFAM); IPR015943 (G3DSA:2.130.10.GENE3D); G3DSA:1.20.1280.50 (GENE3D); IPR001680 (PFAM); IPR001810 (PFAM); PTHR44129:SF4 (PANTHER); PTHR44129 (PANTHER); PS50294 (PROSITE_PROFILES); IPR001680 (PROSITE_PROFILES); IPR001680 (PROSITE_PROFILES); PS50294 (PROSITE_PROFILES); PS50294 (PROSITE_PROFILES); IPR001680 (PROSITE_PROFILES); PS50294 (PR…	F:GO:0005515; F:GO:0046983	F:protein binding; F:protein dimerization activity
TRUE	[INTERPRO, BLASTED, MAPPED, ANNOTATED]	Pcan_13571	xaa-Pro aminopeptidase ApepP-like	1422	20	0	85.72	6	P:GO:0006508; F:GO:0070006; C:GO:0016021	P:proteolysis; F:metalloaminopeptidase activity; C:integral component of membrane	EC:3.4.11	Acting on peptide bonds (peptidases)	IPR032416 (PFAM); PF16189 (PFAM); IPR036005 (G3DSA:3.90.230.GENE3D); IPR000994 (PFAM); IPR029149 (G3DSA:3.40.350.GENE3D); PTHR43763 (PANTHER); IPR033740 (CDD); IPR036005 (SUPERFAMILY)	F:GO:0070006	F:metalloaminopeptidase activity
TRUE	[INTERPRO, BLASTED, MAPPED, ANNOTATED]	Pcan_13566	translocon-associated protein subunit delta	507	20	1.631e-120	93.6	4	C:GO:0005783; C:GO:0016021	C:endoplasmic reticulum; C:integral component of membrane			IPR008855 (PFAM); IPR008855 (PANTHER); PS51257 (PROSITE_PROFILES)	C:GO:0005783; C:GO:0016021	C:endoplasmic reticulum; C:integral component of membrane
TRUE	[INTERPRO, BLASTED, MAPPED, ANNOTATED]	Pcan_13544	cilia- and flagella-associated protein 91-like	2739	20	0	82.85	2	C:GO:0031514	C:motile cilium			IPR032840 (PFAM); mobidb-lite (MOBIDB_LITE); IPR026720 (PANTHER)	no GO terms	no GO terms
TRUE	[INTERPRO, BLASTED, MAPPED, ANNOTATED]	Pcan_13538	thioredoxin-related transmembrane protein 2 homolog	804	20	0	92.95	2	C:GO:0016021	C:integral component of membrane			IPR013766 (PFAM); G3DSA:3.40.30.10 (GENE3D); PTHR25462:SF265 (PANTHER); PTHR25462 (PANTHER); IPR013766 (PROSITE_PROFILES); IPR036249 (SUPERFAMILY)	no GO terms	no GO terms
TRUE	[INTERPRO, BLASTED, MAPPED, ANNOTATED]	Pcan_13532	transmembrane emp24 domain-containing protein 5-like	672	20	2.83057e-163	91.75	10	P:GO:0002790; P:GO:0006888; P:GO:0046662; P:GO:0061355; F:GO:0005215; C:GO:0000137; C:GO:0005783; C:GO:0005793; C:GO:0016021	P:peptide secretion; P:endoplasmic reticulum to Golgi vesicle-mediated transport; P:regulation of oviposition; P:Wnt protein secretion; F:transporter activity; C:Golgi cis cisterna; C:endoplasmic reticulum; C:endoplasmic reticulum-Golgi intermediate compartment; C:integral component of membrane	EC:7	Translocases	IPR009038 (PFAM); PTHR22811:SF59 (PANTHER); IPR015720 (PANTHER); IPR009038 (PROSITE_PROFILES); IPR036598 (SUPERFAMILY)	no GO terms	no GO terms
TRUE	[INTERPRO, BLASTED, MAPPED, ANNOTATED]	Pcan_13522	aldo-keto reductase family 1 member B1-like isoform X1	957	20	0	90.68	2	F:GO:0016491	F:oxidoreductase activity	EC:1	Oxidoreductases	IPR020471 (PRINTS); IPR023210 (PFAM); IPR036812 (G3DSA:3.20.20.GENE3D); IPR020471 (PIRSF); PTHR11732:SF482 (PANTHER); PTHR11732 (PANTHER); IPR036812 (SUPERFAMILY)	F:GO:0016491	F:oxidoreductase activity
TRUE	[INTERPRO, BLASTED, ANNOTATED]	Pcan_13508	protein hu-li tai shao isoform X1	2337	20	0	94.09	17	P:GO:0000212; P:GO:0007098; P:GO:0007282; P:GO:0007294; P:GO:0007527; P:GO:0008302; P:GO:0030723; P:GO:0030724; P:GO:0044703; P:GO:0045214; P:GO:0048135; P:GO:0061572; P:GO:0072499; C:GO:0005886; C:GO:0035183; C:GO:0045169; C:GO:0045170	P:meiotic spindle organization; P:centrosome cycle; P:cystoblast division; P:germarium-derived oocyte fate determination; P:adult somatic muscle development; P:female germline ring canal formation, actin assembly; P:ovarian fusome organization; P:testicular fusome organization; P:multi-organism reproductive process; P:sarcomere organization; P:female germ-line cyst formation; P:actin filament bun…			IPR036409 (G3DSA:3.40.225.GENE3D); IPR001303 (PFAM); mobidb-lite (MOBIDB_LITE); mobidb-lite (MOBIDB_LITE); mobidb-lite (MOBIDB_LITE); mobidb-lite (MOBIDB_LITE); mobidb-lite (MOBIDB_LITE); mobidb-lite (MOBIDB_LITE); mobidb-lite (MOBIDB_LITE); mobidb-lite (MOBIDB_LITE); mobidb-lite (MOBIDB_LITE); PTHR10672 (PANTHER); PTHR10672:SF3 (PANTHER); IPR036409 (SUPERFAMILY)	no GO terms	no GO terms
TRUE	[INTERPRO, BLASTED, MAPPED, ANNOTATED]	Pcan_13507	U4/U6.U5 small nuclear ribonucleoprotein 27 kDa protein	435	20	1.23977e-29	96.89	8	P:GO:0000398; P:GO:0006397; P:GO:0008380; P:GO:0030097; P:GO:0042386; F:GO:0003729; C:GO:0005634	P:mRNA splicing, via spliceosome; P:mRNA processing; P:RNA splicing; P:hemopoiesis; P:hemocyte differentiation; F:mRNA binding; C:nucleus			IPR013957 (PFAM); mobidb-lite (MOBIDB_LITE); mobidb-lite (MOBIDB_LITE); PTHR31077 (PANTHER); PTHR31077:SF5 (PANTHER)	P:GO:0008380	P:RNA splicing
TRUE	[INTERPRO, BLASTED]	Pcan_13504	probable serine/threonine-protein kinase clkA isoform X2	1740	10	0	80.2						mobidb-lite (MOBIDB_LITE); mobidb-lite (MOBIDB_LITE); mobidb-lite (MOBIDB_LITE); mobidb-lite (MOBIDB_LITE); mobidb-lite (MOBIDB_LITE); mobidb-lite (MOBIDB_LITE); mobidb-lite (MOBIDB_LITE); mobidb-lite (MOBIDB_LITE); mobidb-lite (MOBIDB_LITE); mobidb-lite (MOBIDB_LITE)	no GO terms	no GO terms
TRUE	[INTERPRO, BLASTED, MAPPED, ANNOTATED]	Pcan_13448	chymotrypsin-2-like	753	20	9.86788e-157	78.3	4	P:GO:0006508; F:GO:0004252	P:proteolysis; F:serine-type endopeptidase activity	EC:3.4.21	Acting on peptide bonds (peptidases)	IPR001314 (PRINTS); IPR001254 (PFAM); IPR043504 (G3DSA:2.40.10.GENE3D); PTHR24276:SF78 (PANTHER); PTHR24276 (PANTHER); IPR001254 (PROSITE_PROFILES); IPR001254 (CDD); IPR009003 (SUPERFAMILY)	P:GO:0006508; F:GO:0004252	P:proteolysis; F:serine-type endopeptidase activity
TRUE	[INTERPRO, BLASTED, MAPPED, ANNOTATED]	Pcan_13443	calcium-binding mitochondrial carrier protein Aralar1 isoform X1	2043	20	0	96.9	22	P:GO:0006836; P:GO:0006839; P:GO:0006855; P:GO:0009410; P:GO:0015810; P:GO:0015813; P:GO:0042060; P:GO:0043490; P:GO:0055085; P:GO:0070778; F:GO:0005313; F:GO:0005326; F:GO:0005509; F:GO:0015183; F:GO:0015318; F:GO:0042802; F:GO:0042910; C:GO:0005743; C:GO:0016021	P:neurotransmitter transport; P:mitochondrial transport; P:xenobiotic transmembrane transport; P:response to xenobiotic stimulus; P:aspartate transmembrane transport; P:L-glutamate transmembrane transport; P:wound healing; P:malate-aspartate shuttle; P:transmembrane transport; P:L-aspartate transmembrane transport; F:L-glutamate transmembrane transporter activity; F:neurotransmitter transmembrane…	EC:7	Translocases	IPR002067 (PRINTS); IPR023395 (G3DSA:1.50.40.GENE3D); IPR018108 (PFAM); G3DSA:1.10.238.10 (GENE3D); G3DSA:1.10.238.10 (GENE3D); IPR002048 (PFAM); IPR002048 (PFAM); G3DSA:1.10.238.10 (GENE3D); PTHR45678 (PANTHER); PTHR45678:SF9 (PANTHER); IPR018108 (PROSITE_PROFILES); IPR018108 (PROSITE_PROFILES); IPR018108 (PROSITE_PROFILES); IPR002048 (PROSITE_PROFILES); IPR002048 (PROSITE_PROFILES); IPR023395 (…	P:GO:0055085; F:GO:0005509	P:transmembrane transport; F:calcium ion binding
TRUE	[INTERPRO, NO-BLAST]	Pcan_13439	---NA---	375									no IPS match	no IPS match	no IPS match
TRUE	[INTERPRO, BLASTED, ANNOTATED]	Pcan_13415	viral IAP-associated factor homolog	690	20	1.28795e-149	96.33	4	P:GO:0008616; P:GO:0042981; P:GO:0043281; C:GO:0005737	P:queuosine biosynthetic process; P:regulation of apoptotic process; P:regulation of cysteine-type endopeptidase activity involved in apoptotic process; C:cytoplasm			IPR024253 (PFAM); G3DSA:3.40.30.10 (GENE3D); PTHR45809 (PANTHER); cd02988 (CDD); IPR036249 (SUPERFAMILY)	no GO terms	no GO terms
TRUE	[INTERPRO, BLASTED, MAPPED, ANNOTATED]	Pcan_13407	ATP synthase-coupling factor 6, mitochondrial	324	20	3.21116e-59	91.41	9	P:GO:0006811; P:GO:0015986; P:GO:1902600; F:GO:0015078; C:GO:0000276; C:GO:0005756	P:ion transport; P:proton motive force-driven ATP synthesis; P:proton transmembrane transport; F:proton transmembrane transporter activity; C:mitochondrial proton-transporting ATP synthase complex, coupling factor F(o); C:mitochondrial proton-transporting ATP synthase, central stalk	EC:7	Translocases	IPR008387 (PFAM); IPR008387 (PIRSF); IPR036204 (G3DSA:1.10.246.GENE3D); PTHR12441:SF10 (PANTHER); IPR008387 (PANTHER); IPR036204 (SUPERFAMILY)	P:GO:0015986; F:GO:0015078; C:GO:0000276	P:proton motive force-driven ATP synthesis; F:proton transmembrane transporter activity; C:mitochondrial proton-transporting ATP synthase complex, coupling factor F(o)
TRUE	[INTERPRO, BLASTED, ANNOTATED]	Pcan_13398	patj homolog	1992	20	0	93.79	2	F:GO:0008022; C:GO:0005737	F:protein C-terminus binding; C:cytoplasm			IPR036034 (G3DSA:2.30.42.GENE3D); IPR001478 (PFAM); IPR036034 (G3DSA:2.30.42.GENE3D); IPR036034 (G3DSA:2.30.42.GENE3D); IPR036034 (G3DSA:2.30.42.GENE3D); mobidb-lite (MOBIDB_LITE); mobidb-lite (MOBIDB_LITE); PTHR19964 (PANTHER); PTHR19964 (PANTHER); PTHR19964:SF20 (PANTHER); PTHR19964:SF20 (PANTHER); IPR001478 (PROSITE_PROFILES); IPR001478 (PROSITE_PROFILES); IPR001478 (PROSITE_PROFILES); IPR0014…	F:GO:0005515	F:protein binding
TRUE	[INTERPRO, BLASTED, MAPPED, ANNOTATED]	Pcan_13393	unnamed protein product	234	20	4.27251e-49	88.17	4	P:GO:0016063; P:GO:0044260; C:GO:0016021	P:rhodopsin biosynthetic process; P:cellular macromolecule metabolic process; C:integral component of membrane			no IPS match	no IPS match	no IPS match
TRUE	[INTERPRO, BLASTED, ANNOTATED]	Pcan_13387	flavin reductase (NADPH)	615	20	2.16339e-143	91.24	1	P:GO:0032504	P:multicellular organism reproduction			IPR016040 (PFAM); G3DSA:3.40.50.720 (GENE3D); PTHR43355 (PANTHER); cd05244 (CDD); IPR036291 (SUPERFAMILY)	no GO terms	no GO terms
TRUE	[INTERPRO, BLASTED, MAPPED, ANNOTATED]	Pcan_13370	RNA-binding protein 4.1 isoform X2	906	20	8.70765e-130	86.5	2	F:GO:0003723; F:GO:0003729	F:RNA binding; F:mRNA binding			IPR000504 (PFAM); IPR012677 (G3DSA:3.30.70.GENE3D); mobidb-lite (MOBIDB_LITE); mobidb-lite (MOBIDB_LITE); mobidb-lite (MOBIDB_LITE); PTHR48039 (PANTHER); PTHR48039:SF1 (PANTHER); IPR000504 (PROSITE_PROFILES); cd12343 (CDD); IPR035979 (SUPERFAMILY)	F:GO:0003676; F:GO:0003723	F:nucleic acid binding; F:RNA binding
TRUE	[INTERPRO, BLASTED, MAPPED, ANNOTATED]	Pcan_13368	protein CLP1 homolog	1107	20	0	84.7	14	P:GO:0006378; P:GO:0006379; P:GO:0006388; P:GO:0016310; P:GO:0031124; F:GO:0005524; F:GO:0051731; C:GO:0000214; C:GO:0005849; C:GO:1905348	P:mRNA polyadenylation; P:mRNA cleavage; P:tRNA splicing, via endonucleolytic cleavage and ligation; P:phosphorylation; P:mRNA 3'-end processing; F:ATP binding; F:polynucleotide 5'-hydroxyl-kinase activity; C:tRNA-intron endonuclease complex; C:mRNA cleavage factor complex; C:endonuclease complex	EC:2.7.1	Transferring phosphorus-containing groups	IPR027417 (G3DSA:3.40.50.GENE3D); IPR032319 (PFAM); IPR032324 (PFAM); IPR010655 (PFAM); IPR038239 (G3DSA:2.60.120.GENE3D); IPR045116 (PANTHER); PTHR12755:SF6 (PANTHER); IPR045116 (PANTHER); cd01983 (CDD); IPR027417 (SUPERFAMILY)	P:GO:0006396; P:GO:0031124; F:GO:0051731	P:RNA processing; P:mRNA 3'-end processing; F:polynucleotide 5'-hydroxyl-kinase activity
TRUE	[INTERPRO, BLASTED, MAPPED, ANNOTATED]	Pcan_13358	3'-5' ssDNA/RNA exonuclease TatD	816	20	0	86.43	4	P:GO:0006308; P:GO:0090305; F:GO:0004536; F:GO:0016788	P:DNA catabolic process; P:nucleic acid phosphodiester bond hydrolysis; F:deoxyribonuclease activity; F:hydrolase activity, acting on ester bonds	EC:3.1	Acting on ester bonds	IPR001130 (PFAM); IPR001130 (PIRSF); G3DSA:3.20.20.140 (GENE3D); PTHR10060 (PANTHER); PTHR10060:SF20 (PANTHER); PTHR10060:SF20 (PANTHER); IPR001130 (CDD); IPR032466 (SUPERFAMILY)	F:GO:0016788	F:hydrolase activity, acting on ester bonds
TRUE	[INTERPRO, BLASTED, MAPPED, ANNOTATED]	Pcan_13336	lopap-like	633	20	5.16509e-154	90.3	10	P:GO:0034633; F:GO:0005501; F:GO:0031409; F:GO:0034632; C:GO:0005615	P:retinol transport; F:retinoid binding; F:pigment binding; F:retinol transmembrane transporter activity; C:extracellular space	EC:7	Translocases	IPR003057 (PRINTS); IPR000566 (PFAM); IPR012674 (G3DSA:2.40.128.GENE3D); PTHR10612 (PANTHER); PTHR10612:SF48 (PANTHER); IPR012674 (SUPERFAMILY)	F:GO:0031409	F:pigment binding
TRUE	[INTERPRO, BLASTED, MAPPED, ANNOTATED]	Pcan_13335	bilin-binding protein-like	570	20	2.76696e-121	82.04	4	F:GO:0031409; C:GO:0005576	F:pigment binding; C:extracellular region			IPR003057 (PRINTS); IPR012674 (G3DSA:2.40.128.GENE3D); IPR000566 (PFAM); IPR022271 (PIRSF); PTHR10612:SF48 (PANTHER); PTHR10612 (PANTHER); IPR012674 (SUPERFAMILY)	F:GO:0031409	F:pigment binding
TRUE	[INTERPRO, BLASTED, MAPPED, ANNOTATED]	Pcan_13334	chlorophyllide A binding protein precursor	4413	20	0	61.17	2	F:GO:0031409	F:pigment binding			IPR003057 (PRINTS); IPR012674 (G3DSA:2.40.128.GENE3D); IPR012674 (G3DSA:2.40.128.GENE3D); IPR000566 (PFAM); IPR000566 (PFAM); PTHR10612:SF48 (PANTHER); PTHR10612 (PANTHER); PTHR10612:SF48 (PANTHER); PTHR10612:SF48 (PANTHER); PTHR10612 (PANTHER); PTHR10612:SF48 (PANTHER); PTHR10612 (PANTHER); PTHR10612 (PANTHER); PTHR10612:SF48 (PANTHER); cd00301 (CDD); IPR012674 (SUPERFAMILY); IPR012674 (SUPERFAM…	F:GO:0031409	F:pigment binding
TRUE	[INTERPRO, BLASTED, MAPPED, ANNOTATED]	Pcan_13333	Apolipoprotein D	9588	20	0	74.1	4	P:GO:0030682; F:GO:0031409	P:mitigation of host defenses by symbiont; F:pigment binding			IPR003057 (PRINTS); IPR012674 (G3DSA:2.40.128.GENE3D); IPR000566 (PFAM); IPR012674 (G3DSA:2.40.128.GENE3D); IPR005657 (PFAM); IPR012674 (G3DSA:2.40.128.GENE3D); IPR000566 (PFAM); PTHR10612 (PANTHER); PTHR10612 (PANTHER); PTHR10612:SF48 (PANTHER); PTHR10612:SF48 (PANTHER); PTHR10612:SF48 (PANTHER); PTHR10612 (PANTHER); PTHR10612 (PANTHER); PTHR10612 (PANTHER); PTHR10612:SF48 (PANTHER); PTHR10612:S…	P:GO:0030682; F:GO:0031409	P:mitigation of host defenses by symbiont; F:pigment binding
TRUE	[INTERPRO, BLASTED, MAPPED, ANNOTATED]	Pcan_13332	serine/threonine-protein phosphatase 5	1470	20	0	94.79	9	P:GO:0000278; P:GO:0006470; P:GO:0044260; F:GO:0017018; C:GO:0005634; C:GO:0005737; C:GO:0110165	P:mitotic cell cycle; P:protein dephosphorylation; P:cellular macromolecule metabolic process; F:myosin phosphatase activity; C:nucleus; C:cytoplasm; C:cellular anatomical entity	EC:3.1.3.16	Protein-serine/threonine phosphatase	IPR006186 (PRINTS); IPR011990 (G3DSA:1.25.40.GENE3D); IPR029052 (G3DSA:3.60.21.GENE3D); PIRSF033096 (PIRSF); IPR013235 (PFAM); IPR004843 (PFAM); IPR011236 (PTHR45668:PANTHER); PTHR45668 (PANTHER); IPR019734 (PROSITE_PROFILES); IPR019734 (PROSITE_PROFILES); IPR041753 (CDD); IPR011990 (SUPERFAMILY); IPR029052 (SUPERFAMILY)	P:GO:0006470; F:GO:0004721; F:GO:0005515; F:GO:0016787	P:protein dephosphorylation; F:phosphoprotein phosphatase activity; F:protein binding; F:hydrolase activity
TRUE	[INTERPRO, BLASTED, MAPPED, ANNOTATED]	Pcan_13313	eukaryotic initiation factor 4A-III	1215	20	0	99.47	21	P:GO:0000398; P:GO:0006325; P:GO:0006413; P:GO:0010501; P:GO:0010628; P:GO:0044703; P:GO:0045451; P:GO:1903040; F:GO:0003724; F:GO:0003743; F:GO:0005515; F:GO:0005524; F:GO:0016887; C:GO:0005730; C:GO:0043229; C:GO:0045495	P:mRNA splicing, via spliceosome; P:chromatin organization; P:translational initiation; P:RNA secondary structure unwinding; P:positive regulation of gene expression; P:multi-organism reproductive process; P:pole plasm oskar mRNA localization; P:exon-exon junction complex assembly; F:RNA helicase activity; F:translation initiation factor activity; F:protein binding; F:ATP binding; F:ATP hydrolysi…	EC:3.6.1; EC:3.6.4.13	Acting on acid anhydrides; RNA helicase	IPR027417 (G3DSA:3.40.50.GENE3D); IPR001650 (PFAM); IPR027417 (G3DSA:3.40.50.GENE3D); IPR011545 (PFAM); PTHR47958 (PANTHER); PTHR47958:SF49 (PANTHER); IPR014001 (PROSITE_PROFILES); IPR014014 (PROSITE_PROFILES); IPR001650 (PROSITE_PROFILES); cd18787 (CDD); cd18045 (CDD); IPR027417 (SUPERFAMILY)	F:GO:0003676; F:GO:0003724; F:GO:0005524	F:nucleic acid binding; F:RNA helicase activity; F:ATP binding
TRUE	[INTERPRO, BLASTED, MAPPED, ANNOTATED]	Pcan_13291	cyclin-Y-like protein 1	1011	20	0	99.84	5	P:GO:0000079; P:GO:0048589; F:GO:0019901	P:regulation of cyclin-dependent protein serine/threonine kinase activity; P:developmental growth; F:protein kinase binding			IPR012399 (PIRSF); IPR006671 (PFAM); G3DSA:1.10.472.10 (GENE3D); mobidb-lite (MOBIDB_LITE); PTHR14248:SF33 (PANTHER); PTHR14248 (PANTHER); IPR013763 (CDD); IPR036915 (SUPERFAMILY)	P:GO:0000079; F:GO:0019901	P:regulation of cyclin-dependent protein serine/threonine kinase activity; F:protein kinase binding
TRUE	[INTERPRO, BLASTED, MAPPED, ANNOTATED]	Pcan_13278	long-chain fatty acid transport protein 4-like	2088	20	0	90.87	12	P:GO:0006633; P:GO:0015718; P:GO:0015908; P:GO:0070328; P:GO:0098656; P:GO:1905039; F:GO:0008514; F:GO:0015245; F:GO:0015318; F:GO:0031957; C:GO:0016021	P:fatty acid biosynthetic process; P:monocarboxylic acid transport; P:fatty acid transport; P:triglyceride homeostasis; P:anion transmembrane transport; P:carboxylic acid transmembrane transport; F:organic anion transmembrane transporter activity; F:fatty acid transmembrane transporter activity; F:inorganic molecular entity transmembrane transporter activity; F:very long-chain fatty acid-CoA liga…	EC:6.2.1; EC:7	Forming carbon-sulfur bonds; Translocases	IPR000873 (PFAM); IPR025110 (PFAM); IPR042099 (G3DSA:3.40.50.GENE3D); IPR045851 (G3DSA:3.30.300.GENE3D); PTHR43107 (PANTHER); PTHR43107:SF21 (PANTHER); SSF56801 (SUPERFAMILY)	no GO terms	no GO terms
TRUE	[INTERPRO, BLASTED]	Pcan_13274	coronin-2B-like isoform X1	1728	20	0	94.75						IPR015943 (G3DSA:2.130.10.GENE3D); IPR015048 (PFAM); IPR001680 (PFAM); PF16300 (PFAM); PTHR10856:SF40 (PANTHER); IPR015505 (PANTHER); IPR001680 (PROSITE_PROFILES); IPR001680 (PROSITE_PROFILES); PS50294 (PROSITE_PROFILES); PS50294 (PROSITE_PROFILES); IPR036322 (SUPERFAMILY)	F:GO:0005515	F:protein binding
TRUE	[INTERPRO, BLASTED, MAPPED, ANNOTATED]	Pcan_13265	myrosinase 1-like	1437	20	0	89.65	5	P:GO:0005975; P:GO:1901657; F:GO:0004553; F:GO:0008422	P:carbohydrate metabolic process; P:glycosyl compound metabolic process; F:hydrolase activity, hydrolyzing O-glycosyl compounds; F:beta-glucosidase activity	EC:3.2.1.21	Beta-glucosidase	IPR001360 (PRINTS); IPR001360 (PFAM); G3DSA:3.20.20.80 (GENE3D); PTHR10353:SF38 (PANTHER); IPR001360 (PANTHER); IPR017853 (SUPERFAMILY)	P:GO:0005975; F:GO:0004553	P:carbohydrate metabolic process; F:hydrolase activity, hydrolyzing O-glycosyl compounds
TRUE	[INTERPRO, BLASTED, MAPPED, ANNOTATED]	Pcan_13252	39S ribosomal protein L32, mitochondrial	471	20	7.85511e-105	84.79	7	P:GO:0006412; P:GO:0032543; F:GO:0003735; C:GO:0005743; C:GO:0005762; C:GO:0015934	P:translation; P:mitochondrial translation; F:structural constituent of ribosome; C:mitochondrial inner membrane; C:mitochondrial large ribosomal subunit; C:large ribosomal subunit			PTHR21026 (PANTHER); PTHR21026:SF2 (PANTHER); IPR011332 (SUPERFAMILY)	P:GO:0006412	P:translation
TRUE	[INTERPRO, BLASTED, MAPPED, ANNOTATED]	Pcan_13241	tiggy-winkle hedgehog protein	834	20	0	93.73	82	P:GO:0001746; P:GO:0002066; P:GO:0002385; P:GO:0006357; P:GO:0007165; P:GO:0007228; P:GO:0007267; P:GO:0007280; P:GO:0007346; P:GO:0007367; P:GO:0007386; P:GO:0007398; P:GO:0007418; P:GO:0007440; P:GO:0007442; P:GO:0007446; P:GO:0007458; P:GO:0007473; P:GO:0007474; P:GO:0007478; P:GO:0007487; P:GO:0007506; P:GO:0008347; P:GO:0008544; P:GO:0008595; P:GO:0009653; P:GO:0010469; P:GO:0016335; P:GO:00…	P:Bolwig's organ morphogenesis; P:columnar/cuboidal epithelial cell development; P:mucosal immune response; P:regulation of transcription by RNA polymerase II; P:signal transduction; P:positive regulation of hh target transcription factor activity; P:cell-cell signaling; P:pole cell migration; P:regulation of mitotic cell cycle; P:segment polarity determination; P:compartment pattern specificatio…	EC:3.4	Acting on peptide bonds (peptidases)	IPR001657 (PRINTS); IPR009045 (G3DSA:3.30.1380.GENE3D); IPR001767 (PFAM); IPR000320 (PFAM); G3DSA:2.170.16.10 (GENE3D); IPR033385 (PTHR11889:PANTHER); PTHR11889 (PANTHER); IPR006141 (PROSITE_PROFILES); cd00081 (CDD); IPR009045 (SUPERFAMILY); IPR036844 (SUPERFAMILY)	P:GO:0007267; P:GO:0007275; P:GO:0016539; P:GO:0016540	P:cell-cell signaling; P:multicellular organism development; P:intein-mediated protein splicing; P:protein autoprocessing
TRUE	[INTERPRO, BLASTED, MAPPED, ANNOTATED]	Pcan_13229	retinol dehydrogenase 13-like	966	20	0	88.2	2	F:GO:0016491	F:oxidoreductase activity	EC:1	Oxidoreductases	IPR002347 (PRINTS); IPR002347 (PRINTS); IPR002347 (PFAM); G3DSA:3.40.50.720 (GENE3D); PTHR43157 (PANTHER); PTHR43157:SF45 (PANTHER); cd05327 (CDD); IPR036291 (SUPERFAMILY)	no GO terms	no GO terms
TRUE	[INTERPRO, BLASTED, MAPPED, ANNOTATED]	Pcan_13225	alanine--glyoxylate aminotransferase 2-like	489	20	7.77211e-90	83.28	10	P:GO:0009410; P:GO:0009636; P:GO:0035094; F:GO:0008453; F:GO:0008483; F:GO:0030170; F:GO:0042802; F:GO:0050459; C:GO:0005739	P:response to xenobiotic stimulus; P:response to toxic substance; P:response to nicotine; F:alanine-glyoxylate transaminase activity; F:transaminase activity; F:pyridoxal phosphate binding; F:identical protein binding; F:ethanolamine-phosphate phospho-lyase activity; C:mitochondrion	EC:2.6.1.44; EC:4.2.3.2	Alanine--glyoxylate transaminase; Ethanolamine-phosphate phospho-lyase	IPR005814 (PFAM); IPR015421 (G3DSA:3.40.640.GENE3D); PTHR45688:SF1 (PANTHER); PTHR45688 (PANTHER); IPR015424 (SUPERFAMILY)	F:GO:0003824; F:GO:0008483; F:GO:0030170	F:catalytic activity; F:transaminase activity; F:pyridoxal phosphate binding
TRUE	[INTERPRO, BLASTED, MAPPED, ANNOTATED]	Pcan_13218	U1 small nuclear ribonucleoprotein C	498	20	1.95689e-57	98.92	18	P:GO:0000381; P:GO:0000387; P:GO:0000395; F:GO:0003729; F:GO:0008270; F:GO:0030619; F:GO:0030627; C:GO:0000243; C:GO:0005685; C:GO:0071004	P:regulation of alternative mRNA splicing, via spliceosome; P:spliceosomal snRNP assembly; P:mRNA 5'-splice site recognition; F:mRNA binding; F:zinc ion binding; F:U1 snRNA binding; F:pre-mRNA 5'-splice site binding; C:commitment complex; C:U1 snRNP; C:U2-type prespliceosome			IPR017340 (PIRSF); G3DSA:3.30.160.60 (GENE3D); IPR013085 (PFAM); mobidb-lite (MOBIDB_LITE); IPR017340 (PANTHER); IPR017340 (HAMAP); IPR000690 (PROSITE_PROFILES); IPR036236 (SUPERFAMILY)	P:GO:0000387; P:GO:0000398; F:GO:0003676; F:GO:0008270; C:GO:0005634; C:GO:0005685	P:spliceosomal snRNP assembly; P:mRNA splicing, via spliceosome; F:nucleic acid binding; F:zinc ion binding; C:nucleus; C:U1 snRNP
TRUE	[INTERPRO, BLASTED]	Pcan_13199	hypothetical protein HW555_004978	573	20	3.60312e-103	82.63						no IPS match	no IPS match	no IPS match
TRUE	[INTERPRO, BLASTED, MAPPED, ANNOTATED]	Pcan_13188	phosphatidylinositol 4-kinase beta isoform X2	2454	20	0	93.88	24	P:GO:0000212; P:GO:0000916; P:GO:0007030; P:GO:0007110; P:GO:0007111; P:GO:0007112; P:GO:0008340; P:GO:0010259; P:GO:0016310; P:GO:0030726; P:GO:0044703; P:GO:0046834; P:GO:0046854; P:GO:0048015; P:GO:0048137; P:GO:0090175; P:GO:1905330; P:GO:2000026; F:GO:0004430; F:GO:0016301; C:GO:0005794; C:GO:0016020	P:meiotic spindle organization; P:actomyosin contractile ring contraction; P:Golgi organization; P:meiosis I cytokinesis; P:meiosis II cytokinesis; P:male meiosis cytokinesis; P:determination of adult lifespan; P:multicellular organism aging; P:phosphorylation; P:male germline ring canal formation; P:multi-organism reproductive process; P:lipid phosphorylation; P:phosphatidylinositol phosphate bi…	EC:2.7.1.67	1-phosphatidylinositol 4-kinase	IPR000403 (PFAM); G3DSA:3.30.1010.10 (GENE3D); IPR036940 (G3DSA:1.10.1070.GENE3D); mobidb-lite (MOBIDB_LITE); mobidb-lite (MOBIDB_LITE); PTHR10048:SF22 (PANTHER); IPR015433 (PANTHER); PTHR10048:SF22 (PANTHER); IPR000403 (PROSITE_PROFILES); IPR001263 (PROSITE_PROFILES); cd05168 (CDD); IPR011009 (SUPERFAMILY)	P:GO:0046854; P:GO:0048015; F:GO:0016301	P:phosphatidylinositol phosphate biosynthetic process; P:phosphatidylinositol-mediated signaling; F:kinase activity
TRUE	[INTERPRO, BLASTED, MAPPED, ANNOTATED]	Pcan_13106	terminal nucleotidyltransferase 5C-like isoform X1	1209	20	0	95.14	2	F:GO:1990817	F:RNA adenylyltransferase activity	EC:2.7.7.19	Polynucleotide adenylyltransferase	IPR012937 (PFAM); IPR012937 (PANTHER)	F:GO:1990817	F:RNA adenylyltransferase activity
TRUE	[INTERPRO, BLASTED, MAPPED, ANNOTATED]	Pcan_13084	inorganic pyrophosphatase	1017	20	0	84.28	16	P:GO:0006351; P:GO:0006796; P:GO:0034645; P:GO:0034728; P:GO:0035076; P:GO:0035206; P:GO:0045747; F:GO:0000287; F:GO:0004427; C:GO:0000228; C:GO:0005737; C:GO:0016589	P:transcription, DNA-templated; P:phosphate-containing compound metabolic process; P:cellular macromolecule biosynthetic process; P:nucleosome organization; P:ecdysone receptor-mediated signaling pathway; P:regulation of hemocyte proliferation; P:positive regulation of Notch signaling pathway; F:magnesium ion binding; F:inorganic diphosphatase activity; C:nuclear chromosome; C:cytoplasm; C:NURF c…	EC:3.6.1.1	Inorganic diphosphatase	IPR036649 (G3DSA:3.90.80.GENE3D); IPR008162 (PFAM); PTHR10286:SF49 (PANTHER); IPR008162 (PANTHER); IPR008162 (CDD); IPR036649 (SUPERFAMILY)	P:GO:0006796; F:GO:0000287; F:GO:0004427; C:GO:0005737	P:phosphate-containing compound metabolic process; F:magnesium ion binding; F:inorganic diphosphatase activity; C:cytoplasm
TRUE	[INTERPRO, BLASTED, MAPPED, ANNOTATED]	Pcan_13071	androgen-induced gene 1 protein-like	1077	20	2.8303e-121	80.93	2	C:GO:0016021	C:integral component of membrane			IPR006838 (PFAM); IPR006838 (PANTHER)	C:GO:0016021	C:integral component of membrane
TRUE	[INTERPRO, BLASTED, MAPPED, ANNOTATED]	Pcan_13067	RNA pseudouridylate synthase domain-containing protein 2 isoform X3	912	20	2.66379e-180	90.58	6	P:GO:0000455; P:GO:0001522; F:GO:0003723; F:GO:0009982	P:enzyme-directed rRNA pseudouridine synthesis; P:pseudouridine synthesis; F:RNA binding; F:pseudouridine synthase activity	EC:5.4	Intramolecular transferases	IPR006145 (PFAM); G3DSA:3.30.2350.10 (GENE3D); mobidb-lite (MOBIDB_LITE); mobidb-lite (MOBIDB_LITE); mobidb-lite (MOBIDB_LITE); mobidb-lite (MOBIDB_LITE); mobidb-lite (MOBIDB_LITE); PTHR21600 (PANTHER); PTHR21600:SF40 (PANTHER); IPR020103 (SUPERFAMILY)	P:GO:0001522; P:GO:0009451; F:GO:0003723; F:GO:0009982	P:pseudouridine synthesis; P:RNA modification; F:RNA binding; F:pseudouridine synthase activity
TRUE	[INTERPRO, BLASTED, MAPPED, ANNOTATED]	Pcan_13053	transcription initiation factor IIB isoform X2	858	20	0	99.82	10	P:GO:0001174; P:GO:0006357; P:GO:0051101; P:GO:0070897; P:GO:2000112; F:GO:0017025; C:GO:0005634; C:GO:0097550	P:transcriptional start site selection at RNA polymerase II promoter; P:regulation of transcription by RNA polymerase II; P:regulation of DNA binding; P:transcription preinitiation complex assembly; P:regulation of cellular macromolecule biosynthetic process; F:TBP-class protein binding; C:nucleus; C:transcription preinitiation complex			IPR000812 (PRINTS); G3DSA:1.10.472.170 (GENE3D); IPR013150 (PFAM); G3DSA:1.10.472.10 (GENE3D); IPR013137 (PFAM); PTHR11618:SF61 (PANTHER); IPR000812 (PANTHER); IPR013763 (CDD); IPR013763 (CDD); SSF57783 (SUPERFAMILY); IPR036915 (SUPERFAMILY); IPR036915 (SUPERFAMILY)	P:GO:0006352; P:GO:0070897; F:GO:0017025	P:DNA-templated transcription, initiation; P:transcription preinitiation complex assembly; F:TBP-class protein binding
TRUE	[INTERPRO, BLASTED, MAPPED, ANNOTATED]	Pcan_13045	carboxy-terminal domain RNA polymerase II polypeptide A small phosphatase 1	879	20	0	97.61	7	P:GO:0006470; P:GO:0044260; F:GO:0008420; F:GO:0017018	P:protein dephosphorylation; P:cellular macromolecule metabolic process; F:RNA polymerase II CTD heptapeptide repeat phosphatase activity; F:myosin phosphatase activity	EC:3.1.3.16	Protein-serine/threonine phosphatase	IPR011948 (TIGRFAM); IPR023214 (G3DSA:3.40.50.GENE3D); IPR004274 (PFAM); IPR040078 (SFLD); SFLDS00003 (SFLD); mobidb-lite (MOBIDB_LITE); mobidb-lite (MOBIDB_LITE); mobidb-lite (MOBIDB_LITE); PTHR12210 (PANTHER); PTHR12210:SF145 (PANTHER); IPR004274 (PROSITE_PROFILES); cd07521 (CDD); IPR036412 (SUPERFAMILY)	F:GO:0008420; F:GO:0016791	F:RNA polymerase II CTD heptapeptide repeat phosphatase activity; F:phosphatase activity
TRUE	[INTERPRO, BLASTED]	Pcan_13026	uncharacterized protein LOC110994244 isoform X2	1527	20	0	65.58						no IPS match	no IPS match	no IPS match
TRUE	[INTERPRO, BLASTED, MAPPED, ANNOTATED]	Pcan_13023	integrin beta pat-3-like	2286	20	0	75.15	8	P:GO:0007155; P:GO:0007229; C:GO:0016021; C:GO:0030054	P:cell adhesion; P:integrin-mediated signaling pathway; C:integral component of membrane; C:cell junction			IPR015812 (PRINTS); G3DSA:1.20.5.100 (GENE3D); IPR015812 (PIRSF); IPR002369 (PFAM); IPR040622 (PFAM); IPR014836 (PFAM); IPR013111 (PFAM); G3DSA:2.60.40.1510 (GENE3D); IPR036465 (G3DSA:3.40.50.GENE3D); G3DSA:2.10.25.10 (GENE3D); G3DSA:2.10.25.10 (GENE3D); IPR015812 (PANTHER); IPR002035 (PROSITE_PROFILES); cd00198 (CDD); IPR036465 (SUPERFAMILY); IPR032695 (SUPERFAMILY); SSF57196 (SUPERFAMILY)	no GO terms	no GO terms
TRUE	[INTERPRO, BLASTED, MAPPED, ANNOTATED]	Pcan_13022	integrin beta-PS-like	2250	20	0	72.14	6	P:GO:0007155; P:GO:0007229; C:GO:0016021	P:cell adhesion; P:integrin-mediated signaling pathway; C:integral component of membrane			IPR015812 (PRINTS); IPR002369 (PFAM); G3DSA:2.10.25.10 (GENE3D); IPR014836 (PFAM); G3DSA:2.10.25.10 (GENE3D); IPR015812 (PIRSF); G3DSA:1.20.5.100 (GENE3D); G3DSA:2.60.40.1510 (GENE3D); IPR036465 (G3DSA:3.40.50.GENE3D); IPR015812 (PANTHER); IPR002035 (PROSITE_PROFILES); cd00198 (CDD); IPR036465 (SUPERFAMILY)	no GO terms	no GO terms
TRUE	[INTERPRO, BLASTED, MAPPED, ANNOTATED]	Pcan_13015	mannose-P-dolichol utilization defect 1 protein homolog	747	20	1.43717e-155	91.16	3	P:GO:0006488; C:GO:0016021	P:dolichol-linked oligosaccharide biosynthetic process; C:integral component of membrane			G3DSA:1.20.1280.290 (GENE3D); IPR016817 (PIRSF); IPR006603 (PFAM); IPR016817 (PANTHER); PTHR12226:SF2 (PANTHER)	no GO terms	no GO terms
TRUE	[INTERPRO, BLASTED, MAPPED, ANNOTATED]	Pcan_13007	26S proteasome non-ATPase regulatory subunit 7	984	20	0	99.46	11	P:GO:0006508; P:GO:0030048; F:GO:0000146; F:GO:0003779; F:GO:0016887; F:GO:0140492; C:GO:0005838; C:GO:0016459	P:proteolysis; P:actin filament-based movement; F:microfilament motor activity; F:actin binding; F:ATP hydrolysis activity; F:metal-dependent deubiquitinase activity; C:proteasome regulatory particle; C:myosin complex	EC:3.6.1; EC:3.4; EC:5.6.1.8	Acting on acid anhydrides; Acting on peptide bonds (peptidases); Myosin ATPase	G3DSA:3.40.140.10 (GENE3D); IPR024969 (PFAM); IPR000555 (PFAM); mobidb-lite (MOBIDB_LITE); PTHR10540 (PANTHER); PTHR10540:SF12 (PANTHER); IPR037518 (PROSITE_PROFILES); IPR033858 (CDD)	F:GO:0005515; F:GO:0008237; F:GO:0070122; C:GO:0005838	F:protein binding; F:metallopeptidase activity; F:obsolete isopeptidase activity; C:proteasome regulatory particle
TRUE	[INTERPRO, BLASTED, MAPPED, ANNOTATED]	Pcan_13001	transmembrane protein 18	543	20	6.35871e-87	77.61	2	C:GO:0016021	C:integral component of membrane			IPR026721 (PFAM); PTHR22593:SF2 (PANTHER); PTHR22593 (PANTHER)	no GO terms	no GO terms
TRUE	[INTERPRO, BLASTED, ANNOTATED]	Pcan_12988	MAGUK p55 subfamily member 6 isoform X1	1803	20	0	95.99	5	P:GO:0019991; P:GO:0035001; P:GO:0035159; C:GO:0005918; C:GO:0016328	P:septate junction assembly; P:dorsal trunk growth, open tracheal system; P:regulation of tube length, open tracheal system; C:septate junction; C:lateral plasma membrane			G3DSA:1.10.287.650 (GENE3D); IPR027417 (G3DSA:3.40.50.GENE3D); IPR036034 (G3DSA:2.30.42.GENE3D); IPR001478 (PFAM); IPR001452 (PFAM); IPR008145 (PFAM); G3DSA:2.30.30.40 (GENE3D); PTHR23122 (PANTHER); PTHR23122:SF69 (PANTHER); IPR008144 (PROSITE_PROFILES); IPR001452 (PROSITE_PROFILES); IPR001478 (PROSITE_PROFILES); cd00071 (CDD); cd11862 (CDD); cd00992 (CDD); IPR036034 (SUPERFAMILY); IPR027417 (SUP…	F:GO:0005515	F:protein binding
TRUE	[INTERPRO, BLASTED, MAPPED, ANNOTATED]	Pcan_12976	putative defense protein Hdd11	504	20	9.02357e-121	85.27	6	P:GO:0042742; P:GO:0045087; C:GO:0005576	P:defense response to bacterium; P:innate immune response; C:extracellular region			IPR042307 (G3DSA:2.60.40.GENE3D); IPR002861 (PFAM); PTHR45828:SF9 (PANTHER); PTHR45828 (PANTHER); IPR002861 (PROSITE_PROFILES); IPR002861 (CDD)	no GO terms	no GO terms
TRUE	[INTERPRO, BLASTED, MAPPED, ANNOTATED]	Pcan_12951	heme peroxidase 2	4026	20	0	94.26	9	P:GO:0006979; P:GO:0008152; P:GO:0098869; F:GO:0004601; F:GO:0020037	P:response to oxidative stress; P:metabolic process; P:cellular oxidant detoxification; F:peroxidase activity; F:heme binding	EC:1.11.1	Acting on a peroxide as acceptor	IPR019791 (PRINTS); IPR037120 (G3DSA:1.10.640.GENE3D); IPR019791 (PFAM); IPR037120 (G3DSA:1.10.640.GENE3D); mobidb-lite (MOBIDB_LITE); PTHR11475 (PANTHER); PTHR11475:SF4 (PANTHER); PTHR11475:SF4 (PANTHER); PTHR11475 (PANTHER); PTHR11475 (PANTHER); PTHR11475:SF4 (PANTHER); IPR019791 (PROSITE_PROFILES); IPR019791 (PROSITE_PROFILES); cd09823 (CDD); IPR010255 (SUPERFAMILY); IPR010255 (SUPERFAMILY)	P:GO:0006979; F:GO:0004601; F:GO:0020037	P:response to oxidative stress; F:peroxidase activity; F:heme binding
TRUE	[INTERPRO, BLASTED, MAPPED, ANNOTATED]	Pcan_12950	serine-threonine kinase receptor-associated protein	975	20	0	96.42	6	P:GO:0007476; P:GO:0016310; P:GO:0048731; F:GO:0016301	P:imaginal disc-derived wing morphogenesis; P:phosphorylation; P:system development; F:kinase activity	EC:2.7	Transferring phosphorus-containing groups	IPR020472 (PRINTS); IPR001680 (PFAM); IPR015943 (G3DSA:2.130.10.GENE3D); PTHR19877:SF4 (PANTHER); PTHR19877 (PANTHER); IPR001680 (PROSITE_PROFILES); IPR001680 (PROSITE_PROFILES); PS50294 (PROSITE_PROFILES); PS50294 (PROSITE_PROFILES); IPR001680 (PROSITE_PROFILES); IPR001680 (PROSITE_PROFILES); cd00200 (CDD); IPR036322 (SUPERFAMILY)	F:GO:0005515	F:protein binding
TRUE	[INTERPRO, BLASTED, MAPPED, ANNOTATED]	Pcan_12914	probable aconitate hydratase, mitochondrial	2367	20	0	97.72	15	P:GO:0006099; P:GO:0006101; P:GO:0006805; P:GO:0016999; F:GO:0003994; F:GO:0046872; F:GO:0047780; F:GO:0051539; C:GO:0005739	P:tricarboxylic acid cycle; P:citrate metabolic process; P:xenobiotic metabolic process; P:antibiotic metabolic process; F:aconitate hydratase activity; F:metal ion binding; F:citrate dehydratase activity; F:4 iron, 4 sulfur cluster binding; C:mitochondrion	EC:4.2.1.3	Aconitate hydratase	IPR001030 (PRINTS); IPR006248 (TIGRFAM); IPR000573 (PFAM); IPR001030 (PFAM); IPR015931 (G3DSA:3.30.499.GENE3D); IPR015931 (G3DSA:3.30.499.GENE3D); IPR015928 (G3DSA:3.20.19.GENE3D); IPR015932 (G3DSA:3.40.1060.GENE3D); PTHR43160 (PANTHER); PTHR43160:SF6 (PANTHER); cd01584 (CDD); cd01578 (CDD); SSF52016 (SUPERFAMILY); IPR036008 (SUPERFAMILY)	P:GO:0006099; F:GO:0003994; F:GO:0051539	P:tricarboxylic acid cycle; F:aconitate hydratase activity; F:4 iron, 4 sulfur cluster binding
TRUE	[INTERPRO, BLASTED, MAPPED, ANNOTATED]	Pcan_12910	adenylosuccinate lyase	1314	20	0	96.81	10	P:GO:0006189; P:GO:0006805; P:GO:0044208; F:GO:0004018; F:GO:0070626; C:GO:0005829	P:'de novo' IMP biosynthetic process; P:xenobiotic metabolic process; P:'de novo' AMP biosynthetic process; F:N6-(1,2-dicarboxyethyl)AMP AMP-lyase (fumarate-forming) activity; F:(S)-2-(5-amino-1-(5-phospho-D-ribosyl)imidazole-4-carboxamido) succinate lyase (fumarate-forming) activity; C:cytosol	EC:4.3.2.2	Adenylosuccinate lyase	IPR000362 (PRINTS); PR00145 (PRINTS); G3DSA:1.20.200.10 (GENE3D); G3DSA:1.10.40.30 (GENE3D); G3DSA:1.10.275.60 (GENE3D); IPR019468 (PFAM); IPR022761 (PFAM); IPR004769 (TIGRFAM); PTHR43172 (PANTHER); cd03302 (CDD); IPR008948 (SUPERFAMILY)	P:GO:0009152; F:GO:0003824; F:GO:0004018	P:purine ribonucleotide biosynthetic process; F:catalytic activity; F:N6-(1,2-dicarboxyethyl)AMP AMP-lyase (fumarate-forming) activity
TRUE	[INTERPRO, BLASTED, MAPPED, ANNOTATED]	Pcan_12851	forkhead box protein biniou	1731	20	0	86.4	21	P:GO:0006325; P:GO:0006355; P:GO:0007000; P:GO:0007391; P:GO:0007476; P:GO:0010628; P:GO:0035050; P:GO:0045893; P:GO:0048749; P:GO:0050832; P:GO:0051302; P:GO:2000112; F:GO:0000976; F:GO:0003700; F:GO:0043565; C:GO:0000791; C:GO:0005634; C:GO:0005701; C:GO:0005730; C:GO:0098687	P:chromatin organization; P:regulation of transcription, DNA-templated; P:nucleolus organization; P:dorsal closure; P:imaginal disc-derived wing morphogenesis; P:positive regulation of gene expression; P:embryonic heart tube development; P:positive regulation of transcription, DNA-templated; P:compound eye development; P:defense response to fungus; P:regulation of cell division; P:regulation of c…			IPR001766 (PRINTS); IPR001766 (PFAM); IPR036388 (G3DSA:1.10.10.GENE3D); mobidb-lite (MOBIDB_LITE); mobidb-lite (MOBIDB_LITE); mobidb-lite (MOBIDB_LITE); mobidb-lite (MOBIDB_LITE); PTHR46721 (PANTHER); IPR001766 (PROSITE_PROFILES); IPR001766 (CDD); IPR036390 (SUPERFAMILY)	P:GO:0006355; F:GO:0003700; F:GO:0043565	P:regulation of transcription, DNA-templated; F:DNA-binding transcription factor activity; F:sequence-specific DNA binding
TRUE	[INTERPRO, BLASTED, MAPPED, ANNOTATED]	Pcan_12849	bifunctional heparan sulfate N-deacetylase/N-sulfotransferase	2286	20	0	97.65	31	P:GO:0007283; P:GO:0007367; P:GO:0007427; P:GO:0007474; P:GO:0007509; P:GO:0008543; P:GO:0008587; P:GO:0015012; P:GO:0015014; P:GO:0016055; P:GO:0030210; P:GO:0040011; P:GO:0044703; P:GO:0045570; P:GO:0046620; P:GO:0048312; P:GO:0048488; P:GO:0051674; P:GO:0098657; P:GO:2000026; F:GO:0015016; F:GO:0016787; C:GO:0000137; C:GO:0000139; C:GO:0005783; C:GO:0016021	P:spermatogenesis; P:segment polarity determination; P:epithelial cell migration, open tracheal system; P:imaginal disc-derived wing vein specification; P:mesoderm migration involved in gastrulation; P:fibroblast growth factor receptor signaling pathway; P:imaginal disc-derived wing margin morphogenesis; P:heparan sulfate proteoglycan biosynthetic process; P:heparan sulfate proteoglycan biosynthe…	EC:2.8.2.8; EC:3	[Heparan sulfate]-glucosamine N-sulfotransferase; Hydrolases	IPR000863 (PFAM); IPR027417 (G3DSA:3.40.50.GENE3D); IPR021930 (PFAM); PTHR10605:SF36 (PANTHER); IPR037359 (PANTHER); IPR027417 (SUPERFAMILY)	F:GO:0008146; F:GO:0015016; F:GO:0016787	F:sulfotransferase activity; F:[heparan sulfate]-glucosamine N-sulfotransferase activity; F:hydrolase activity
TRUE	[INTERPRO, BLASTED, MAPPED, ANNOTATED]	Pcan_12837	cuticle protein 19-like	522	20	1.14417e-97	77.85	5	P:GO:0040003; F:GO:0008010; F:GO:0042302; C:GO:0005576; C:GO:0031012	P:chitin-based cuticle development; F:structural constituent of chitin-based larval cuticle; F:structural constituent of cuticle; C:extracellular region; C:extracellular matrix			IPR000618 (PRINTS); IPR000618 (PFAM); PTHR12236 (PANTHER); PTHR12236:SF75 (PANTHER); IPR000618 (PROSITE_PROFILES)	no GO terms	no GO terms
TRUE	[INTERPRO, BLASTED, MAPPED, ANNOTATED]	Pcan_12835	cuticle protein 7-like	531	20	5.63297e-57	89.65	2	F:GO:0042302	F:structural constituent of cuticle			IPR000618 (PRINTS); IPR000618 (PFAM); PTHR12236 (PANTHER); PTHR12236:SF9 (PANTHER); IPR000618 (PROSITE_PROFILES)	no GO terms	no GO terms
TRUE	[INTERPRO, BLASTED, MAPPED, ANNOTATED]	Pcan_12831	cuticle protein 7-like	378	20	6.17733e-60	92.86	5	P:GO:0040003; F:GO:0008010; F:GO:0042302; C:GO:0005576; C:GO:0031012	P:chitin-based cuticle development; F:structural constituent of chitin-based larval cuticle; F:structural constituent of cuticle; C:extracellular region; C:extracellular matrix			IPR000618 (PRINTS); IPR000618 (PFAM); PTHR12236 (PANTHER); IPR000618 (PROSITE_PROFILES)	no GO terms	no GO terms
TRUE	[INTERPRO, BLASTED, MAPPED, ANNOTATED]	Pcan_12830	histidine-rich glycoprotein-like	2211	20	8.18919e-138	70.42	5	P:GO:0040003; F:GO:0008010; F:GO:0042302; C:GO:0005576; C:GO:0031012	P:chitin-based cuticle development; F:structural constituent of chitin-based larval cuticle; F:structural constituent of cuticle; C:extracellular region; C:extracellular matrix			IPR000618 (PRINTS); IPR000618 (PFAM); PTHR12236 (PANTHER); PTHR12236:SF75 (PANTHER); PTHR12236:SF75 (PANTHER); PTHR12236:SF75 (PANTHER); PTHR12236 (PANTHER); PTHR12236 (PANTHER); PTHR12236 (PANTHER); PTHR12236:SF75 (PANTHER); IPR000618 (PROSITE_PROFILES); IPR000618 (PROSITE_PROFILES); IPR000618 (PROSITE_PROFILES); IPR000618 (PROSITE_PROFILES)	no GO terms	no GO terms
TRUE	[INTERPRO, BLASTED, MAPPED, ANNOTATED]	Pcan_12829	cuticle protein-like	1029	20	2.30797e-103	77.8	2	F:GO:0042302	F:structural constituent of cuticle			IPR000618 (PRINTS); IPR000618 (PFAM); PTHR12236:SF9 (PANTHER); PTHR12236 (PANTHER); IPR000618 (PROSITE_PROFILES)	no GO terms	no GO terms
TRUE	[INTERPRO, BLASTED, MAPPED, ANNOTATED]	Pcan_12828	cuticle protein 21-like	657	20	1.67026e-91	74.32	2	F:GO:0042302	F:structural constituent of cuticle			IPR000618 (PRINTS); IPR000618 (PFAM); mobidb-lite (MOBIDB_LITE); mobidb-lite (MOBIDB_LITE); PTHR12236 (PANTHER); PTHR12236:SF80 (PANTHER); IPR000618 (PROSITE_PROFILES)	no GO terms	no GO terms
TRUE	[INTERPRO, BLASTED, MAPPED, ANNOTATED]	Pcan_12825	cuticle protein 21-like	2391	20	3.13379e-126	73.42	2	F:GO:0042302	F:structural constituent of cuticle			IPR000618 (PRINTS); IPR000618 (PFAM); PTHR12236:SF80 (PANTHER); PTHR12236:SF80 (PANTHER); PTHR12236 (PANTHER); PTHR12236:SF80 (PANTHER); PTHR12236 (PANTHER); IPR000618 (PROSITE_PROFILES); IPR000618 (PROSITE_PROFILES)	no GO terms	no GO terms
TRUE	[INTERPRO, BLASTED, MAPPED]	Pcan_12820	cuticle protein-like	4920	20	5.66159e-138	70.65	2	F:GO:0005198; F:GO:0042302	F:structural molecule activity; F:structural constituent of cuticle			IPR000618 (PRINTS); IPR000618 (PFAM); mobidb-lite (MOBIDB_LITE); PTHR12236 (PANTHER); PTHR12236 (PANTHER); PTHR12236:SF80 (PANTHER); PTHR12236:SF80 (PANTHER); PTHR12236:SF80 (PANTHER); PTHR12236 (PANTHER); PTHR12236:SF80 (PANTHER); PTHR12236 (PANTHER); PTHR12236 (PANTHER); PTHR12236:SF80 (PANTHER); IPR000618 (PROSITE_PROFILES); IPR000618 (PROSITE_PROFILES); IPR000618 (PROSITE_PROFILES); IPR000618…	no GO terms	no GO terms
TRUE	[INTERPRO, BLASTED, MAPPED, ANNOTATED]	Pcan_12819	cuticle protein 8-like	984	20	1.56875e-69	89.57	1	F:GO:0042302	F:structural constituent of cuticle			mobidb-lite (MOBIDB_LITE); mobidb-lite (MOBIDB_LITE)	no GO terms	no GO terms
TRUE	[INTERPRO, BLASTED, MAPPED, ANNOTATED]	Pcan_12818	cuticle protein 8-like	600	20	1.51862e-98	85.82	2	F:GO:0042302	F:structural constituent of cuticle			IPR000618 (PRINTS); IPR000618 (PFAM); PTHR12236:SF80 (PANTHER); PTHR12236 (PANTHER); IPR000618 (PROSITE_PROFILES)	no GO terms	no GO terms
TRUE	[INTERPRO, BLASTED, MAPPED, ANNOTATED]	Pcan_12816	cuticle protein 18.6-like	4002	20	2.40133e-137	71.2	2	F:GO:0005198	F:structural molecule activity			IPR000618 (PRINTS); IPR000618 (PFAM); mobidb-lite (MOBIDB_LITE); mobidb-lite (MOBIDB_LITE); mobidb-lite (MOBIDB_LITE); mobidb-lite (MOBIDB_LITE); PTHR12236:SF80 (PANTHER); PTHR12236 (PANTHER); PTHR12236 (PANTHER); PTHR12236:SF80 (PANTHER); PTHR12236 (PANTHER); PTHR12236 (PANTHER); PTHR12236 (PANTHER); PTHR12236:SF80 (PANTHER); PTHR12236:SF80 (PANTHER); PTHR12236 (PANTHER); PTHR12236:SF80 (PANTHER…	no GO terms	no GO terms
TRUE	[INTERPRO, BLASTED, MAPPED, ANNOTATED]	Pcan_12809	1-acyl-sn-glycerol-3-phosphate acyltransferase gamma-like	1152	20	0	94.06	4	F:GO:0016746; C:GO:0016021	F:acyltransferase activity; C:integral component of membrane	EC:2.3	Acyltransferases	IPR032098 (PFAM); IPR002123 (PFAM); PTHR10983 (PANTHER); PTHR10983:SF8 (PANTHER); cd07990 (CDD); SSF69593 (SUPERFAMILY)	F:GO:0016746	F:acyltransferase activity
TRUE	[INTERPRO, BLASTED, ANNOTATED]	Pcan_12794	protein yellow-like	2157	20	0	91.52	2	P:GO:0042438; P:GO:0048067	P:melanin biosynthetic process; P:cuticle pigmentation			IPR017996 (PFAM); IPR006108 (PFAM); G3DSA:3.40.50.720 (GENE3D); IPR006176 (PFAM); IPR013328 (G3DSA:1.10.1040.GENE3D); IPR011042 (G3DSA:2.120.10.GENE3D); PTHR10009:SF11 (PANTHER); IPR017996 (PANTHER); PS51257 (PROSITE_PROFILES); IPR036291 (SUPERFAMILY); IPR008927 (SUPERFAMILY); SSF101898 (SUPERFAMILY)	P:GO:0006631; F:GO:0016491; F:GO:0016616; F:GO:0070403	P:fatty acid metabolic process; F:oxidoreductase activity; F:oxidoreductase activity, acting on the CH-OH group of donors, NAD or NADP as acceptor; F:NAD+ binding
TRUE	[INTERPRO, BLASTED, MAPPED, ANNOTATED]	Pcan_12774	3-ketoacyl-CoA thiolase, mitochondrial-like	2310	20	0	86.2	4	P:GO:0006635; F:GO:0003988; F:GO:0016747; C:GO:0005739	P:fatty acid beta-oxidation; F:acetyl-CoA C-acyltransferase activity; F:acyltransferase activity, transferring groups other than amino-acyl groups; C:mitochondrion	EC:2.3.1.16	Acetyl-CoA C-acyltransferase	IPR016039 (G3DSA:3.40.47.GENE3D); IPR016039 (G3DSA:3.40.47.GENE3D); IPR020616 (PFAM); IPR020617 (PFAM); IPR002155 (TIGRFAM); IPR016039 (G3DSA:3.40.47.GENE3D); IPR016039 (G3DSA:3.40.47.GENE3D); PTHR18919:SF107 (PANTHER); PTHR18919:SF107 (PANTHER); PTHR18919 (PANTHER); PTHR18919 (PANTHER); PTHR18919 (PANTHER); PTHR18919:SF107 (PANTHER); IPR002155 (CDD); IPR002155 (CDD); IPR016039 (SUPERFAMILY); IPR…	F:GO:0016746; F:GO:0016747	F:acyltransferase activity; F:acyltransferase activity, transferring groups other than amino-acyl groups
TRUE	[INTERPRO, BLASTED, MAPPED, ANNOTATED]	Pcan_12772	CCR4-NOT transcription complex subunit 11	1413	20	0	91.09	11	P:GO:0006402; P:GO:0017148; P:GO:0031047; P:GO:0032268; C:GO:0005634; C:GO:0005737; C:GO:0030014	P:mRNA catabolic process; P:negative regulation of translation; P:gene silencing by RNA; P:regulation of cellular protein metabolic process; C:nucleus; C:cytoplasm; C:CCR4-NOT complex			IPR019312 (PFAM); mobidb-lite (MOBIDB_LITE); IPR019312 (PANTHER)	C:GO:0030014	C:CCR4-NOT complex
TRUE	[INTERPRO, BLASTED, MAPPED, ANNOTATED]	Pcan_12755	putative oxidoreductase GLYR1 homolog isoform X1	618	20	1.35836e-92	92.12	7	F:GO:0016491; F:GO:0050661; F:GO:0051287; C:GO:0005705	F:oxidoreductase activity; F:NADP binding; F:NAD binding; C:polytene chromosome interband	EC:1	Oxidoreductases	G3DSA:3.40.50.720 (GENE3D); IPR029154 (PFAM); IPR013328 (G3DSA:1.10.1040.GENE3D); PTHR43580 (PANTHER); PTHR43580:SF2 (PANTHER); IPR008927 (SUPERFAMILY)	F:GO:0016491; F:GO:0051287	F:oxidoreductase activity; F:NAD binding
TRUE	[INTERPRO, BLASTED, MAPPED, ANNOTATED]	Pcan_12741	protein cereblon-like	1269	20	0	78.52	10	P:GO:0016567; P:GO:0044260; F:GO:0046872; C:GO:0005634; C:GO:0005737; C:GO:0016021	P:protein ubiquitination; P:cellular macromolecule metabolic process; F:metal ion binding; C:nucleus; C:cytoplasm; C:integral component of membrane			IPR003111 (PFAM); IPR004910 (PFAM); IPR046336 (G3DSA:2.30.130.GENE3D); G3DSA:2.170.150.20 (GENE3D); G3DSA:1.20.58.1480 (GENE3D); mobidb-lite (MOBIDB_LITE); mobidb-lite (MOBIDB_LITE); mobidb-lite (MOBIDB_LITE); PTHR14255:SF4 (PANTHER); PTHR14255 (PANTHER); IPR034750 (PROSITE_PROFILES); IPR003111 (PROSITE_PROFILES); IPR034750 (CDD); IPR015947 (SUPERFAMILY)	no GO terms	no GO terms
TRUE	[INTERPRO, BLASTED, MAPPED, ANNOTATED]	Pcan_12734	GAS2-like protein 3	1668	20	0	68.45	2	F:GO:0008017	F:microtubule binding			IPR036872 (G3DSA:1.10.418.GENE3D); IPR003108 (PFAM); IPR036534 (G3DSA:3.30.920.GENE3D); mobidb-lite (MOBIDB_LITE); mobidb-lite (MOBIDB_LITE); mobidb-lite (MOBIDB_LITE); mobidb-lite (MOBIDB_LITE); mobidb-lite (MOBIDB_LITE); PTHR46756 (PANTHER); PTHR46756:SF13 (PANTHER); PTHR46756:SF13 (PANTHER); PTHR46756:SF13 (PANTHER); PTHR46756 (PANTHER); PTHR46756 (PANTHER); IPR003108 (PROSITE_PROFILES); IPR03…	F:GO:0008017	F:microtubule binding
TRUE	[INTERPRO, BLASTED, MAPPED, ANNOTATED]	Pcan_12721	E3 ubiquitin-protein ligase RNF168	1824	20	0	77.78	2	F:GO:0046872	F:metal ion binding			IPR018957 (PFAM); IPR013083 (G3DSA:3.30.40.GENE3D); mobidb-lite (MOBIDB_LITE); mobidb-lite (MOBIDB_LITE); mobidb-lite (MOBIDB_LITE); mobidb-lite (MOBIDB_LITE); mobidb-lite (MOBIDB_LITE); mobidb-lite (MOBIDB_LITE); PTHR23328 (PANTHER); PTHR23328:SF1 (PANTHER); IPR001841 (PROSITE_PROFILES); cd16550 (CDD); SSF57850 (SUPERFAMILY)	F:GO:0046872	F:metal ion binding
TRUE	[INTERPRO, BLASTED, MAPPED, ANNOTATED]	Pcan_12715	methionine-R-sulfoxide reductase B1 isoform X1	537	20	2.7917e-133	94.93	12	P:GO:0006979; P:GO:0007411; P:GO:0008407; P:GO:0030041; P:GO:0030091; P:GO:0030240; F:GO:0008270; F:GO:0033743; F:GO:0046872	P:response to oxidative stress; P:axon guidance; P:chaeta morphogenesis; P:actin filament polymerization; P:protein repair; P:skeletal muscle thin filament assembly; F:zinc ion binding; F:peptide-methionine (R)-S-oxide reductase activity; F:metal ion binding	EC:1.8.4.12	Peptide-methionine (R)-S-oxide reductase	IPR002579 (TIGRFAM); IPR002579 (PFAM); G3DSA:2.170.150.20 (GENE3D); IPR028427 (PANTHER); IPR002579 (PROSITE_PROFILES); IPR011057 (SUPERFAMILY)	P:GO:0006979; P:GO:0030091; F:GO:0016671; F:GO:0033743	P:response to oxidative stress; P:protein repair; F:oxidoreductase activity, acting on a sulfur group of donors, disulfide as acceptor; F:peptide-methionine (R)-S-oxide reductase activity
TRUE	[INTERPRO, BLASTED, MAPPED, ANNOTATED]	Pcan_12665	probable serine incorporator isoform X3	564	20	2.1456e-76	96.85	12	P:GO:0006658; P:GO:0006665; P:GO:0015825; P:GO:0098655; P:GO:0098656; P:GO:1902475; F:GO:0015194; F:GO:0015318; C:GO:0016021	P:phosphatidylserine metabolic process; P:sphingolipid metabolic process; P:L-serine transport; P:cation transmembrane transport; P:anion transmembrane transport; P:L-alpha-amino acid transmembrane transport; F:L-serine transmembrane transporter activity; F:inorganic molecular entity transmembrane transporter activity; C:integral component of membrane	EC:7	Translocases	IPR005016 (PFAM); IPR005016 (PANTHER); IPR029557 (PTHR10383:PANTHER)	P:GO:0006658; P:GO:0006665; C:GO:0016020	P:phosphatidylserine metabolic process; P:sphingolipid metabolic process; C:membrane
TRUE	[INTERPRO, BLASTED, MAPPED, ANNOTATED]	Pcan_12661	NAD(P) transhydrogenase, mitochondrial-like	3132	20	0	95.19	6	P:GO:1902600; F:GO:0008746; C:GO:0016021	P:proton transmembrane transport; F:NAD(P)+ transhydrogenase activity; C:integral component of membrane	EC:1.6.1.1	NAD(P)(+) transhydrogenase (Si-specific)	G3DSA:3.40.50.720 (GENE3D); IPR024605 (PFAM); G3DSA:3.40.50.720 (GENE3D); G3DSA:3.40.50.1220 (GENE3D); IPR007886 (PFAM); IPR026255 (TIGRFAM); IPR007698 (PFAM); IPR034300 (PFAM); PTHR10160 (PANTHER); PTHR10160:SF22 (PANTHER); cd05304 (CDD); SSF52283 (SUPERFAMILY); IPR029035 (SUPERFAMILY); IPR036291 (SUPERFAMILY)	P:GO:1902600; F:GO:0008746	P:proton transmembrane transport; F:NAD(P)+ transhydrogenase activity
TRUE	[INTERPRO, BLASTED, MAPPED, ANNOTATED]	Pcan_12660	extended synaptotagmin-2-B isoform X3	2382	20	0	92.03	18	P:GO:0006869; P:GO:0016079; P:GO:0017156; P:GO:0046907; P:GO:0048489; P:GO:0061817; P:GO:0097480; F:GO:0005544; F:GO:0008289; F:GO:0043168; C:GO:0005789; C:GO:0005886; C:GO:0005887; C:GO:0008021; C:GO:0016021	P:lipid transport; P:synaptic vesicle exocytosis; P:calcium-ion regulated exocytosis; P:intracellular transport; P:synaptic vesicle transport; P:endoplasmic reticulum-plasma membrane tethering; P:establishment of synaptic vesicle localization; F:calcium-dependent phospholipid binding; F:lipid binding; F:anion binding; C:endoplasmic reticulum membrane; C:plasma membrane; C:integral component of pl…			IPR039010 (PFAM); IPR000008 (PFAM); IPR035892 (G3DSA:2.60.40.GENE3D); IPR035892 (G3DSA:2.60.40.GENE3D); IPR035892 (G3DSA:2.60.40.GENE3D); mobidb-lite (MOBIDB_LITE); mobidb-lite (MOBIDB_LITE); mobidb-lite (MOBIDB_LITE); PTHR45761 (PANTHER); PTHR45761:SF1 (PANTHER); IPR000008 (PROSITE_PROFILES); IPR000008 (PROSITE_PROFILES); IPR031468 (PROSITE_PROFILES); IPR000008 (PROSITE_PROFILES); IPR037752 (CDD…	P:GO:0006869; P:GO:0061817; F:GO:0008289	P:lipid transport; P:endoplasmic reticulum-plasma membrane tethering; F:lipid binding
TRUE	[INTERPRO, BLASTED, MAPPED, ANNOTATED]	Pcan_12634	aquaporin AQPAe.a	810	20	3.65397e-165	94.65	6	P:GO:0055085; F:GO:0015267; C:GO:0016021	P:transmembrane transport; F:channel activity; C:integral component of membrane	EC:7	Translocases	IPR000425 (PRINTS); IPR023271 (G3DSA:1.20.1080.GENE3D); IPR000425 (TIGRFAM); IPR000425 (PFAM); IPR034294 (PANTHER); IPR000425 (CDD); IPR023271 (SUPERFAMILY)	P:GO:0055085; F:GO:0015267; C:GO:0016020	P:transmembrane transport; F:channel activity; C:membrane
TRUE	[INTERPRO, BLASTED, MAPPED, ANNOTATED]	Pcan_12630	multiple C2 and transmembrane domain-containing protein-like isoform X1	1713	20	0	90.24	7	P:GO:0046928; P:GO:0048168; P:GO:0060341; F:GO:0005509; C:GO:0005789; C:GO:0016021	P:regulation of neurotransmitter secretion; P:regulation of neuronal synaptic plasticity; P:regulation of cellular localization; F:calcium ion binding; C:endoplasmic reticulum membrane; C:integral component of membrane			IPR000008 (PFAM); IPR010482 (PFAM); IPR035892 (G3DSA:2.60.40.GENE3D); IPR035892 (G3DSA:2.60.40.GENE3D); PTHR45911:SF1 (PANTHER); PTHR45911 (PANTHER); IPR000008 (PROSITE_PROFILES); IPR000008 (PROSITE_PROFILES); IPR035892 (SUPERFAMILY); IPR035892 (SUPERFAMILY)	no GO terms	no GO terms
TRUE	[INTERPRO, BLASTED, MAPPED, ANNOTATED]	Pcan_12629	neuronal membrane glycoprotein M6-b	750	20	8.96385e-153	98.15	7	P:GO:0001745; P:GO:0044703; P:GO:0046956; P:GO:0048477; C:GO:0005886; C:GO:0016021	P:compound eye morphogenesis; P:multi-organism reproductive process; P:positive phototaxis; P:oogenesis; C:plasma membrane; C:integral component of membrane			IPR001614 (PFAM); IPR001614 (PANTHER); PTHR11683:SF12 (PANTHER)	C:GO:0016021	C:integral component of membrane
TRUE	[INTERPRO, BLASTED]	Pcan_12627	EF-hand domain-containing protein 1-like	1908	20	0	89.28						IPR006602 (PFAM); G3DSA:2.30.29.170 (GENE3D); mobidb-lite (MOBIDB_LITE); mobidb-lite (MOBIDB_LITE); IPR040193 (PANTHER); PTHR12086:SF9 (PANTHER); IPR006602 (PROSITE_PROFILES); IPR006602 (PROSITE_PROFILES)	no GO terms	no GO terms
TRUE	[INTERPRO, BLASTED, MAPPED, ANNOTATED]	Pcan_12626	microsomal glutathione transferase	852	20	3.06906e-139	76.28	4	F:GO:0004364; C:GO:0016021	F:glutathione transferase activity; C:integral component of membrane	EC:2.5.1.18	Glutathione transferase	IPR001129 (PFAM); IPR023352 (G3DSA:1.20.120.GENE3D); IPR023352 (G3DSA:1.20.120.GENE3D); IPR040162 (PANTHER); IPR023352 (SUPERFAMILY); IPR023352 (SUPERFAMILY)	C:GO:0016021	C:integral component of membrane
TRUE	[INTERPRO, BLASTED, MAPPED, ANNOTATED]	Pcan_12620	unnamed protein product	741	20	8.48616e-160	94.42	7	P:GO:0019991; P:GO:0035002; P:GO:0035151; P:GO:0060857; C:GO:0005918; C:GO:0016021	P:septate junction assembly; P:liquid clearance, open tracheal system; P:regulation of tube size, open tracheal system; P:establishment of glial blood-brain barrier; C:septate junction; C:integral component of membrane			IPR004031 (PFAM); G3DSA:1.20.140.150 (GENE3D); PTHR21284:SF12 (PANTHER); PTHR21284 (PANTHER)	C:GO:0016021	C:integral component of membrane
TRUE	[INTERPRO, BLASTED, MAPPED, ANNOTATED]	Pcan_12609	60S ribosomal protein L8	774	20	2.54327e-174	99.94	10	P:GO:0002181; P:GO:0006412; F:GO:0003735; F:GO:0019843; C:GO:0005730; C:GO:0005737; C:GO:0005840; C:GO:0022625	P:cytoplasmic translation; P:translation; F:structural constituent of ribosome; F:rRNA binding; C:nucleolus; C:cytoplasm; C:ribosome; C:cytosolic large ribosomal subunit			IPR002171 (PIRSF); IPR022666 (PFAM); IPR012340 (G3DSA:2.40.50.GENE3D); IPR022669 (PFAM); IPR014722 (G3DSA:2.30.30.GENE3D); IPR014726 (G3DSA:4.10.950.GENE3D); IPR002171 (PANTHER); PTHR13691:SF16 (PANTHER); IPR008991 (SUPERFAMILY); IPR012340 (SUPERFAMILY)	P:GO:0006412; F:GO:0003735; C:GO:0005840	P:translation; F:structural constituent of ribosome; C:ribosome
TRUE	[INTERPRO, BLASTED, MAPPED, ANNOTATED]	Pcan_12600	multidrug resistance-associated protein 4-like	3873	20	0	95.65	9	P:GO:0055085; F:GO:0005524; F:GO:0016887; F:GO:0140359; C:GO:0016021	P:transmembrane transport; F:ATP binding; F:ATP hydrolysis activity; F:ABC-type transporter activity; C:integral component of membrane	EC:3.6.1; EC:7	Acting on acid anhydrides; Translocases	IPR003439 (PFAM); IPR036640 (G3DSA:1.20.1560.GENE3D); IPR027417 (G3DSA:3.40.50.GENE3D); IPR036640 (G3DSA:1.20.1560.GENE3D); IPR003439 (PFAM); IPR011527 (PFAM); IPR027417 (G3DSA:3.40.50.GENE3D); mobidb-lite (MOBIDB_LITE); mobidb-lite (MOBIDB_LITE); mobidb-lite (MOBIDB_LITE); PTHR24223:SF334 (PANTHER); PTHR24223 (PANTHER); IPR003439 (PROSITE_PROFILES); IPR011527 (PROSITE_PROFILES); IPR003439 (PROSI…	P:GO:0055085; F:GO:0005524; F:GO:0140359; C:GO:0016021	P:transmembrane transport; F:ATP binding; F:ABC-type transporter activity; C:integral component of membrane
TRUE	[INTERPRO, BLASTED, ANNOTATED]	Pcan_12584	zinc finger protein MSN2	1707	20	0	90.47	6	P:GO:0010628; P:GO:0045944; P:GO:2000112; F:GO:0000978; F:GO:0001228; C:GO:0005634	P:positive regulation of gene expression; P:positive regulation of transcription by RNA polymerase II; P:regulation of cellular macromolecule biosynthetic process; F:RNA polymerase II cis-regulatory region sequence-specific DNA binding; F:DNA-binding transcription activator activity, RNA polymerase II-specific; C:nucleus			G3DSA:3.30.160.60 (GENE3D); G3DSA:3.30.160.60 (GENE3D); IPR013087 (PFAM); mobidb-lite (MOBIDB_LITE); mobidb-lite (MOBIDB_LITE); mobidb-lite (MOBIDB_LITE); PTHR24393:SF94 (PANTHER); PTHR24393 (PANTHER); IPR013087 (PROSITE_PROFILES); IPR013087 (PROSITE_PROFILES); IPR036236 (SUPERFAMILY)	no GO terms	no GO terms
TRUE	[INTERPRO, BLASTED, MAPPED, ANNOTATED]	Pcan_12583	serine protease inhibitor 88Ea-like	1230	20	0	90.41	12	P:GO:0009620; P:GO:0010951; P:GO:0031324; P:GO:0032268; P:GO:0045751; P:GO:0048526; P:GO:0048731; F:GO:0004867; C:GO:0005615	P:response to fungus; P:negative regulation of endopeptidase activity; P:negative regulation of cellular metabolic process; P:regulation of cellular protein metabolic process; P:negative regulation of Toll signaling pathway; P:imaginal disc-derived wing expansion; P:system development; F:serine-type endopeptidase inhibitor activity; C:extracellular space			IPR023796 (PFAM); IPR042185 (G3DSA:2.30.39.GENE3D); IPR042185 (G3DSA:2.30.39.GENE3D); IPR042178 (G3DSA:3.30.497.GENE3D); PTHR11461:SF278 (PANTHER); IPR000215 (PANTHER); cd19594 (CDD); IPR036186 (SUPERFAMILY)	F:GO:0004867; C:GO:0005615	F:serine-type endopeptidase inhibitor activity; C:extracellular space
TRUE	[INTERPRO, BLASTED, MAPPED, ANNOTATED]	Pcan_12581	nicastrin	2214	20	0	80.93	20	P:GO:0006509; P:GO:0007010; P:GO:0007219; P:GO:0007220; P:GO:0008594; P:GO:0016485; P:GO:0032989; P:GO:0044260; P:GO:0045314; P:GO:0045463; P:GO:0046331; P:GO:0050767; P:GO:2000027; F:GO:0004175; C:GO:0005770; C:GO:0005887; C:GO:0016021; C:GO:0055037; C:GO:0070765	P:membrane protein ectodomain proteolysis; P:cytoskeleton organization; P:Notch signaling pathway; P:Notch receptor processing; P:photoreceptor cell morphogenesis; P:protein processing; P:cellular component morphogenesis; P:cellular macromolecule metabolic process; P:regulation of compound eye photoreceptor development; P:R8 cell development; P:lateral inhibition; P:regulation of neurogenesis; P:…	EC:3.4	Acting on peptide bonds (peptidases)	PF05450 (PFAM); G3DSA:3.40.630.10 (GENE3D); IPR041084 (PFAM); IPR008710 (PANTHER); SSF53187 (SUPERFAMILY)	P:GO:0016485; C:GO:0016021	P:protein processing; C:integral component of membrane
TRUE	[INTERPRO, BLASTED, MAPPED, ANNOTATED]	Pcan_12573	72 kDa type IV collagenase-like	933	20	0	65.14	24	P:GO:0002168; P:GO:0003144; P:GO:0006508; P:GO:0007155; P:GO:0007419; P:GO:0007505; P:GO:0007561; P:GO:0007591; P:GO:0034769; P:GO:0035001; P:GO:0035159; P:GO:0042060; P:GO:0042246; P:GO:0045216; P:GO:0060612; P:GO:0097156; F:GO:0004222; F:GO:0008270; C:GO:0030425; C:GO:0031012	P:instar larval development; P:embryonic heart tube formation; P:proteolysis; P:cell adhesion; P:ventral cord development; P:adult fat body development; P:imaginal disc eversion; P:molting cycle, chitin-based cuticle; P:basement membrane disassembly; P:dorsal trunk growth, open tracheal system; P:regulation of tube length, open tracheal system; P:wound healing; P:tissue regeneration; P:cell-cell …	EC:3.4.24	Acting on peptide bonds (peptidases)	IPR021190 (PRINTS); IPR001818 (PFAM); IPR002477 (PFAM); IPR024079 (G3DSA:3.40.390.GENE3D); PTHR10201 (PANTHER); IPR028724 (PTHR10201:PANTHER); IPR036365 (SUPERFAMILY); SSF55486 (SUPERFAMILY)	P:GO:0006508; F:GO:0004222; F:GO:0008237; F:GO:0008270; C:GO:0031012	P:proteolysis; F:metalloendopeptidase activity; F:metallopeptidase activity; F:zinc ion binding; C:extracellular matrix
TRUE	[INTERPRO, BLASTED, MAPPED, ANNOTATED]	Pcan_12571	C-type lectin	651	20	6.60896e-151	97.02	2	F:GO:0030246	F:carbohydrate binding			IPR016186 (G3DSA:3.10.100.GENE3D); mobidb-lite (MOBIDB_LITE); PTHR21407:SF3 (PANTHER); PTHR21407 (PANTHER); IPR001304 (PROSITE_PROFILES); cd00037 (CDD); IPR016187 (SUPERFAMILY)	no GO terms	no GO terms
TRUE	[INTERPRO, BLASTED]	Pcan_12570	SPRY domain-containing protein 7	663	20	1.02862e-162	91.23						IPR043136 (G3DSA:2.60.120.GENE3D); IPR003877 (PFAM); IPR035766 (PANTHER); IPR035766 (CDD); IPR013320 (SUPERFAMILY)	F:GO:0005515	F:protein binding
TRUE	[INTERPRO, BLASTED, MAPPED, ANNOTATED]	Pcan_12569	cholinesterase 1	3090	20	0	80.08	2	F:GO:0052689	F:carboxylic ester hydrolase activity	EC:3.1.1.1	Carboxylesterase	IPR029058 (G3DSA:3.40.50.GENE3D); IPR002018 (PFAM); IPR029058 (G3DSA:3.40.50.GENE3D); PTHR11559:SF405 (PANTHER); PTHR11559 (PANTHER); PTHR11559:SF405 (PANTHER); PTHR11559 (PANTHER); IPR029058 (SUPERFAMILY); IPR029058 (SUPERFAMILY)	no GO terms	no GO terms
TRUE	[INTERPRO, BLASTED, MAPPED, ANNOTATED]	Pcan_12553	pancreatic triacylglycerol lipase-like	1368	20	0	84.49	6	P:GO:0006629; F:GO:0016298; C:GO:0005576	P:lipid metabolic process; F:lipase activity; C:extracellular region	EC:3.1.1	Acting on ester bonds	IPR000734 (PRINTS); IPR029058 (G3DSA:3.40.50.GENE3D); IPR013818 (PFAM); IPR000734 (PANTHER); PTHR11610:SF102 (PANTHER); IPR033906 (CDD); IPR029058 (SUPERFAMILY)	P:GO:0006629; F:GO:0016298	P:lipid metabolic process; F:lipase activity
TRUE	[INTERPRO, BLASTED, MAPPED, ANNOTATED]	Pcan_12551	stromal cell-derived factor 2	669	20	4.10165e-144	92.79	8	P:GO:0035269; P:GO:0044265; P:GO:0071712; F:GO:0004169; F:GO:0016757; C:GO:0005789; C:GO:0016021	P:protein O-linked mannosylation; P:cellular macromolecule catabolic process; P:ER-associated misfolded protein catabolic process; F:dolichyl-phosphate-mannose-protein mannosyltransferase activity; F:glycosyltransferase activity; C:endoplasmic reticulum membrane; C:integral component of membrane	EC:2.4.1.109	Dolichyl-phosphate-mannose--protein mannosyltransferase	IPR016093 (PFAM); G3DSA:2.80.10.50 (GENE3D); PTHR46809:SF3 (PANTHER); PTHR46809 (PANTHER); IPR016093 (PROSITE_PROFILES); IPR016093 (PROSITE_PROFILES); IPR036300 (SUPERFAMILY)	no GO terms	no GO terms
TRUE	[INTERPRO, BLASTED, MAPPED, ANNOTATED]	Pcan_12547	retinol dehydrogenase 13-like	954	20	0	90.64	2	F:GO:0016491	F:oxidoreductase activity	EC:1	Oxidoreductases	IPR002347 (PRINTS); IPR002347 (PRINTS); IPR002347 (PFAM); G3DSA:3.40.50.720 (GENE3D); PTHR43157:SF45 (PANTHER); PTHR43157 (PANTHER); IPR036291 (SUPERFAMILY)	no GO terms	no GO terms
TRUE	[INTERPRO, BLASTED]	Pcan_12535	N66 matrix protein-like isoform X3	474	20	1.94195e-97	66.77						no IPS match	no IPS match	no IPS match
TRUE	[INTERPRO, BLASTED, MAPPED, ANNOTATED]	Pcan_12529	ras-related GTP-binding protein A	915	20	0	98.12	2	F:GO:0005525	F:GTP binding			IPR006762 (PFAM); IPR027417 (G3DSA:3.40.50.GENE3D); G3DSA:3.30.450.190 (GENE3D); PTHR11259:SF4 (PANTHER); PTHR11259:SF4 (PANTHER); IPR006762 (PANTHER); IPR039397 (CDD); IPR027417 (SUPERFAMILY)	F:GO:0005525	F:GTP binding
TRUE	[INTERPRO, BLASTED, MAPPED, ANNOTATED]	Pcan_12525	coatomer subunit zeta-1 isoform X1	630	20	2.93611e-123	94.66	11	P:GO:0006886; P:GO:0006890; P:GO:0010883; P:GO:0065008; P:GO:1905952; C:GO:0000139; C:GO:0030126	P:intracellular protein transport; P:retrograde vesicle-mediated transport, Golgi to endoplasmic reticulum; P:regulation of lipid storage; P:regulation of biological quality; P:regulation of lipid localization; C:Golgi membrane; C:COPI vesicle coat			IPR022775 (PFAM); G3DSA:3.30.450.60 (GENE3D); IPR039652 (PANTHER); PTHR11043:SF2 (PANTHER); cd14829 (CDD); IPR011012 (SUPERFAMILY)	P:GO:0006890; C:GO:0030126	P:retrograde vesicle-mediated transport, Golgi to endoplasmic reticulum; C:COPI vesicle coat
TRUE	[INTERPRO, BLASTED, MAPPED, ANNOTATED]	Pcan_12514	histone H2B	375	20	1.01639e-58	100	13	P:GO:0006334; P:GO:0071103; F:GO:0003677; F:GO:0044877; F:GO:0046982; C:GO:0000786; C:GO:0005634	P:nucleosome assembly; P:DNA conformation change; F:DNA binding; F:protein-containing complex binding; F:protein heterodimerization activity; C:nucleosome; C:nucleus			IPR000558 (PRINTS); IPR007125 (PFAM); IPR009072 (G3DSA:1.10.20.GENE3D); mobidb-lite (MOBIDB_LITE); PTHR23428:SF252 (PANTHER); IPR000558 (PANTHER); IPR009072 (SUPERFAMILY)	F:GO:0003677; F:GO:0030527; F:GO:0046982; C:GO:0000786	F:DNA binding; F:structural constituent of chromatin; F:protein heterodimerization activity; C:nucleosome
TRUE	[INTERPRO, BLASTED, MAPPED, ANNOTATED]	Pcan_12513	carbonyl reductase [NADPH] 3-like	1659	20	0	89.36	2	F:GO:0016491	F:oxidoreductase activity	EC:1	Oxidoreductases	IPR002347 (PRINTS); IPR002347 (PRINTS); G3DSA:3.40.50.720 (GENE3D); G3DSA:3.40.50.720 (GENE3D); IPR002347 (PFAM); PTHR43963 (PANTHER); PTHR43963:SF4 (PANTHER); PTHR43963 (PANTHER); PTHR43963:SF4 (PANTHER); IPR036291 (SUPERFAMILY); IPR036291 (SUPERFAMILY)	no GO terms	no GO terms
TRUE	[INTERPRO, BLASTED, ANNOTATED]	Pcan_12502	conserved oligomeric Golgi complex subunit 4	639	8	2.64523e-40	85.99	5	P:GO:0000301; P:GO:0006890; P:GO:0007030; P:GO:0048213; C:GO:0017119	P:retrograde transport, vesicle recycling within Golgi; P:retrograde vesicle-mediated transport, Golgi to endoplasmic reticulum; P:Golgi organization; P:Golgi vesicle prefusion complex stabilization; C:Golgi transport complex			G3DSA:1.20.58.1970 (GENE3D)	no GO terms	no GO terms
TRUE	[INTERPRO, BLASTED]	Pcan_12496	uncharacterized protein LOC110991293	771	20	1.33775e-130	77.05						mobidb-lite (MOBIDB_LITE); mobidb-lite (MOBIDB_LITE); mobidb-lite (MOBIDB_LITE)	no GO terms	no GO terms
TRUE	[INTERPRO, BLASTED, MAPPED, ANNOTATED]	Pcan_12483	sodium/potassium-transporting ATPase subunit beta-2-like	972	20	0	94.26	8	P:GO:0006813; P:GO:0006814; P:GO:0007605; P:GO:0010996; C:GO:0005890	P:potassium ion transport; P:sodium ion transport; P:sensory perception of sound; P:response to auditory stimulus; C:sodium:potassium-exchanging ATPase complex			IPR038702 (G3DSA:2.60.40.GENE3D); IPR000402 (PFAM); IPR000402 (PANTHER); PTHR11523:SF46 (PANTHER)	P:GO:0006813; P:GO:0006814; C:GO:0005890	P:potassium ion transport; P:sodium ion transport; C:sodium:potassium-exchanging ATPase complex
TRUE	[INTERPRO, BLASTED, MAPPED, ANNOTATED]	Pcan_12477	probable H/ACA ribonucleoprotein complex subunit 1	654	20	1.78796e-74	99.33	8	P:GO:0000454; P:GO:0001522; P:GO:0006364; P:GO:0016074; F:GO:0003723; F:GO:0034513; C:GO:0005730; C:GO:0031429	P:snoRNA guided rRNA pseudouridine synthesis; P:pseudouridine synthesis; P:rRNA processing; P:sno(s)RNA metabolic process; F:RNA binding; F:box H/ACA snoRNA binding; C:nucleolus; C:box H/ACA snoRNP complex			IPR007504 (PFAM); IPR038664 (G3DSA:2.40.10.GENE3D); mobidb-lite (MOBIDB_LITE); mobidb-lite (MOBIDB_LITE); PTHR23237:SF10 (PANTHER); PTHR23237 (PANTHER); IPR009000 (SUPERFAMILY)	P:GO:0001522; P:GO:0042254	P:pseudouridine synthesis; P:ribosome biogenesis
TRUE	[INTERPRO, BLASTED, MAPPED, ANNOTATED]	Pcan_12471	inactive hydroxysteroid dehydrogenase-like protein 1	954	20	0	87.96	4	F:GO:0016491; C:GO:0016021	F:oxidoreductase activity; C:integral component of membrane	EC:1	Oxidoreductases	IPR002347 (PRINTS); IPR002347 (PRINTS); IPR002347 (PFAM); PIRSF000126 (PIRSF); G3DSA:3.40.50.720 (GENE3D); PTHR43899 (PANTHER); PTHR43899:SF9 (PANTHER); cd05356 (CDD); IPR036291 (SUPERFAMILY)	no GO terms	no GO terms
TRUE	[INTERPRO, BLASTED, MAPPED, ANNOTATED]	Pcan_12469	calcium channel flower isoform X1	579	20	1.40667e-126	89.71	15	P:GO:0035212; P:GO:0043525; P:GO:0046530; P:GO:0048488; P:GO:0070588; P:GO:0098657; P:GO:0099509; P:GO:0099533; F:GO:0005262; C:GO:0016021; C:GO:0030285; C:GO:0030672; C:GO:0044214	P:cell competition in a multicellular organism; P:positive regulation of neuron apoptotic process; P:photoreceptor cell differentiation; P:synaptic vesicle endocytosis; P:calcium ion transmembrane transport; P:import into cell; P:regulation of presynaptic cytosolic calcium ion concentration; P:positive regulation of presynaptic cytosolic calcium concentration; F:calcium channel activity; C:integr…	EC:7	Translocases	IPR019365 (PFAM); IPR019365 (PANTHER)	C:GO:0016021	C:integral component of membrane
TRUE	[INTERPRO, BLASTED, MAPPED, ANNOTATED]	Pcan_12465	ras-related protein Rab-5B	801	20	1.2367e-138	99.69	35	P:GO:0002066; P:GO:0007220; P:GO:0007298; P:GO:0007349; P:GO:0008285; P:GO:0016189; P:GO:0016348; P:GO:0030100; P:GO:0032482; P:GO:0032509; P:GO:0034058; P:GO:0035088; P:GO:0035220; P:GO:0040011; P:GO:0044260; P:GO:0044703; P:GO:0046664; P:GO:0048227; P:GO:0048488; P:GO:0048675; P:GO:0048803; P:GO:0048813; P:GO:0050803; P:GO:0051674; P:GO:0061883; P:GO:0098657; F:GO:0003924; F:GO:0005515; F:GO:00…	P:columnar/cuboidal epithelial cell development; P:Notch receptor processing; P:border follicle cell migration; P:cellularization; P:negative regulation of cell population proliferation; P:synaptic vesicle to endosome fusion; P:imaginal disc-derived leg joint morphogenesis; P:regulation of endocytosis; P:Rab protein signal transduction; P:endosome transport via multivesicular body sorting pathway…	EC:3.6.1	Acting on acid anhydrides	PR00449 (PRINTS); IPR005225 (TIGRFAM); IPR001806 (PFAM); IPR027417 (G3DSA:3.40.50.GENE3D); mobidb-lite (MOBIDB_LITE); PTHR24073 (PANTHER); PTHR24073:SF555 (PANTHER); IPR001806 (PROSITE_PROFILES); PS51419 (PROSITE_PROFILES); PS51420 (PROSITE_PROFILES); cd01860 (CDD); IPR027417 (SUPERFAMILY)	F:GO:0003924; F:GO:0005525	F:GTPase activity; F:GTP binding
TRUE	[INTERPRO, BLASTED, MAPPED, ANNOTATED]	Pcan_12452	eukaryotic translation initiation factor 2-alpha kinase 1-like	1770	20	0	89.39	10	P:GO:0006413; P:GO:0006468; F:GO:0003743; F:GO:0004672; F:GO:0005524	P:translational initiation; P:protein phosphorylation; F:translation initiation factor activity; F:protein kinase activity; F:ATP binding	EC:2.7.1	Transferring phosphorus-containing groups	IPR000719 (PFAM); G3DSA:1.10.510.10 (GENE3D); G3DSA:3.30.200.20 (GENE3D); PTHR11042 (PANTHER); PTHR11042:SF136 (PANTHER); IPR000719 (PROSITE_PROFILES); IPR011009 (SUPERFAMILY)	P:GO:0006468; F:GO:0004672; F:GO:0005524	P:protein phosphorylation; F:protein kinase activity; F:ATP binding
TRUE	[INTERPRO, BLASTED, MAPPED, ANNOTATED]	Pcan_12447	oligosaccharyltransferase complex subunit ostc-A	450	20	2.2845e-94	99.16	8	P:GO:0006486; F:GO:0016740; C:GO:0008250; C:GO:0016021	P:protein glycosylation; F:transferase activity; C:oligosaccharyltransferase complex; C:integral component of membrane	EC:2	Transferases	IPR021149 (PFAM); IPR042416 (PANTHER)	P:GO:0006486; C:GO:0008250	P:protein glycosylation; C:oligosaccharyltransferase complex
TRUE	[INTERPRO, BLASTED, MAPPED, ANNOTATED]	Pcan_12436	zinc finger protein ush isoform X2	2286	20	0	93.2	18	P:GO:0000122; P:GO:0009653; P:GO:0010604; P:GO:0045595; P:GO:0048513; P:GO:2000113; F:GO:0046872; F:GO:0061629; C:GO:0005634	P:negative regulation of transcription by RNA polymerase II; P:anatomical structure morphogenesis; P:positive regulation of macromolecule metabolic process; P:regulation of cell differentiation; P:animal organ development; P:negative regulation of cellular macromolecule biosynthetic process; F:metal ion binding; F:RNA polymerase II-specific DNA-binding transcription factor binding; C:nucleus			PF13909 (PFAM); G3DSA:3.30.160.60 (GENE3D); G3DSA:3.30.160.60 (GENE3D); mobidb-lite (MOBIDB_LITE); mobidb-lite (MOBIDB_LITE); mobidb-lite (MOBIDB_LITE); mobidb-lite (MOBIDB_LITE); mobidb-lite (MOBIDB_LITE); mobidb-lite (MOBIDB_LITE); mobidb-lite (MOBIDB_LITE); mobidb-lite (MOBIDB_LITE); mobidb-lite (MOBIDB_LITE); PTHR12958:SF3 (PANTHER); IPR039746 (PANTHER); IPR039746 (PANTHER); PTHR12958:SF3 (PA…	P:GO:0006357; F:GO:0061629	P:regulation of transcription by RNA polymerase II; F:RNA polymerase II-specific DNA-binding transcription factor binding
TRUE	[INTERPRO, BLASTED, ANNOTATED]	Pcan_12435	Krueppel-like factor 10	963	20	0	88.14	12	P:GO:0000122; P:GO:0007391; P:GO:0007423; P:GO:0007472; P:GO:0010629; P:GO:0030513; P:GO:0048190; P:GO:0048731; P:GO:2000113; F:GO:0000981; F:GO:0043565; C:GO:0005634	P:negative regulation of transcription by RNA polymerase II; P:dorsal closure; P:sensory organ development; P:wing disc morphogenesis; P:negative regulation of gene expression; P:positive regulation of BMP signaling pathway; P:wing disc dorsal/ventral pattern formation; P:system development; P:negative regulation of cellular macromolecule biosynthetic process; F:DNA-binding transcription factor a…			G3DSA:3.30.160.60 (GENE3D); G3DSA:3.30.160.60 (GENE3D); IPR013087 (PFAM); mobidb-lite (MOBIDB_LITE); PTHR23235:SF108 (PANTHER); PTHR23235 (PANTHER); PTHR23235 (PANTHER); IPR013087 (PROSITE_PROFILES); IPR013087 (PROSITE_PROFILES); IPR013087 (PROSITE_PROFILES); IPR036236 (SUPERFAMILY); IPR036236 (SUPERFAMILY)	no GO terms	no GO terms
TRUE	[INTERPRO, BLASTED, MAPPED, ANNOTATED]	Pcan_12432	cytoplasmic dynein 1 light intermediate chain 2	1395	20	0	92.29	20	P:GO:0000226; P:GO:0007018; P:GO:0007409; P:GO:0008088; P:GO:0010769; P:GO:0044703; P:GO:0045664; P:GO:0048477; P:GO:0048814; P:GO:0050767; P:GO:0051028; F:GO:0005524; F:GO:0045504; C:GO:0005737; C:GO:0005868; C:GO:0005874	P:microtubule cytoskeleton organization; P:microtubule-based movement; P:axonogenesis; P:axo-dendritic transport; P:regulation of cell morphogenesis involved in differentiation; P:multi-organism reproductive process; P:regulation of neuron differentiation; P:oogenesis; P:regulation of dendrite morphogenesis; P:regulation of neurogenesis; P:mRNA transport; F:ATP binding; F:dynein heavy chain bindi…			IPR022780 (PFAM); IPR027417 (G3DSA:3.40.50.GENE3D); mobidb-lite (MOBIDB_LITE); mobidb-lite (MOBIDB_LITE); IPR008467 (PANTHER); cd00267 (CDD); IPR027417 (SUPERFAMILY)	P:GO:0007018; C:GO:0005868	P:microtubule-based movement; C:cytoplasmic dynein complex
TRUE	[INTERPRO, BLASTED, MAPPED, ANNOTATED]	Pcan_12394	zinc finger protein 91-like	4899	20	0	81.79	6	P:GO:0006974; F:GO:0008270; C:GO:0005634	P:cellular response to DNA damage stimulus; F:zinc ion binding; C:nucleus			G3DSA:3.30.160.60 (GENE3D); G3DSA:3.40.1800.20 (GENE3D); IPR012934 (PFAM); G3DSA:3.30.160.60 (GENE3D); PF12874 (PFAM); G3DSA:3.30.160.60 (GENE3D); IPR013087 (PFAM); PF13912 (PFAM); G3DSA:3.30.160.60 (GENE3D); G3DSA:3.30.160.60 (GENE3D); G3DSA:3.30.160.60 (GENE3D); mobidb-lite (MOBIDB_LITE); mobidb-lite (MOBIDB_LITE); mobidb-lite (MOBIDB_LITE); mobidb-lite (MOBIDB_LITE); mobidb-lite (MOBIDB_LITE);…	F:GO:0008270; C:GO:0005634	F:zinc ion binding; C:nucleus
TRUE	[INTERPRO, BLASTED, MAPPED, ANNOTATED]	Pcan_12353	peroxiredoxin 1 isoform X2	588	20	9.49017e-145	98.54	21	P:GO:0006979; P:GO:0007155; P:GO:0007281; P:GO:0008340; P:GO:0008354; P:GO:0010259; P:GO:0017001; P:GO:0040011; P:GO:0042178; P:GO:0042594; P:GO:0042744; P:GO:0044703; P:GO:0045454; P:GO:0051674; P:GO:0098869; F:GO:0004601; F:GO:0008379; F:GO:0051920; C:GO:0005829; C:GO:0070062	P:response to oxidative stress; P:cell adhesion; P:germ cell development; P:determination of adult lifespan; P:germ cell migration; P:multicellular organism aging; P:antibiotic catabolic process; P:locomotion; P:xenobiotic catabolic process; P:response to starvation; P:hydrogen peroxide catabolic process; P:multi-organism reproductive process; P:cell redox homeostasis; P:localization of cell; P:c…	EC:1.11.1.24	Thioredoxin-dependent peroxiredoxin	IPR019479 (PFAM); IPR000866 (PFAM); IPR024706 (PIRSF); G3DSA:3.40.30.10 (GENE3D); PTHR10681:SF154 (PANTHER); PTHR10681 (PANTHER); IPR013766 (PROSITE_PROFILES); cd03015 (CDD); IPR036249 (SUPERFAMILY)	F:GO:0016209; F:GO:0016491; F:GO:0051920	F:antioxidant activity; F:oxidoreductase activity; F:peroxiredoxin activity
TRUE	[INTERPRO, BLASTED, MAPPED, ANNOTATED]	Pcan_12350	Protein FAM43A	1398	20	0	83.28	8	P:GO:0001933; P:GO:0010628; P:GO:0032268; P:GO:0045944; P:GO:0051179; P:GO:2000112; C:GO:0005654	P:negative regulation of protein phosphorylation; P:positive regulation of gene expression; P:regulation of cellular protein metabolic process; P:positive regulation of transcription by RNA polymerase II; P:localization; P:regulation of cellular macromolecule biosynthetic process; C:nucleoplasm			IPR011993 (G3DSA:2.30.29.GENE3D); IPR006020 (PFAM); mobidb-lite (MOBIDB_LITE); mobidb-lite (MOBIDB_LITE); mobidb-lite (MOBIDB_LITE); PTHR11232 (PANTHER); PTHR11232:SF2 (PANTHER); IPR033930 (CDD); SSF50729 (SUPERFAMILY)	no GO terms	no GO terms
TRUE	[INTERPRO, BLASTED, MAPPED, ANNOTATED]	Pcan_12348	60S ribosomal protein L35a	474	20	3.61938e-85	96.6	8	P:GO:0006412; F:GO:0003735; C:GO:0005829; C:GO:0005840	P:translation; F:structural constituent of ribosome; C:cytosol; C:ribosome			IPR038661 (G3DSA:2.40.10.GENE3D); IPR001780 (PFAM); mobidb-lite (MOBIDB_LITE); IPR001780 (PANTHER); IPR001780 (HAMAP); IPR009000 (SUPERFAMILY)	P:GO:0006412; F:GO:0003735; C:GO:0005840	P:translation; F:structural constituent of ribosome; C:ribosome
TRUE	[INTERPRO, BLASTED, MAPPED, ANNOTATED]	Pcan_12330	glucose dehydrogenase [FAD, quinone]-like	2094	20	0	86.11	5	P:GO:0045455; F:GO:0016614; F:GO:0050660	P:ecdysteroid metabolic process; F:oxidoreductase activity, acting on CH-OH group of donors; F:flavin adenine dinucleotide binding	EC:1.1	Acting on the CH-OH group of donors	IPR007867 (PFAM); IPR012132 (PIRSF); IPR036188 (G3DSA:3.50.50.GENE3D); IPR000172 (PFAM); G3DSA:3.30.560.10 (GENE3D); PTHR11552:SF208 (PANTHER); IPR012132 (PANTHER); SSF54373 (SUPERFAMILY); IPR036188 (SUPERFAMILY)	F:GO:0016614; F:GO:0050660	F:oxidoreductase activity, acting on CH-OH group of donors; F:flavin adenine dinucleotide binding
TRUE	[INTERPRO, BLASTED, MAPPED, ANNOTATED]	Pcan_12310	protein numb isoform X2	1227	20	0	86.4	32	P:GO:0007400; P:GO:0007406; P:GO:0007419; P:GO:0007422; P:GO:0007622; P:GO:0008104; P:GO:0008347; P:GO:0009786; P:GO:0010629; P:GO:0014019; P:GO:0016360; P:GO:0035050; P:GO:0036445; P:GO:0040011; P:GO:0042694; P:GO:0045035; P:GO:0045746; P:GO:0045807; P:GO:0048511; P:GO:0048864; P:GO:0048867; P:GO:0051179; P:GO:0051640; P:GO:0051642; P:GO:0051674; P:GO:0055059; P:GO:0061320; P:GO:0061382; P:GO:00…	P:neuroblast fate determination; P:negative regulation of neuroblast proliferation; P:ventral cord development; P:peripheral nervous system development; P:rhythmic behavior; P:protein localization; P:glial cell migration; P:regulation of asymmetric cell division; P:negative regulation of gene expression; P:neuroblast development; P:sensory organ precursor cell fate determination; P:embryonic hear…			IPR006020 (PFAM); IPR010449 (PFAM); IPR011993 (G3DSA:2.30.29.GENE3D); mobidb-lite (MOBIDB_LITE); IPR016698 (PANTHER); IPR006020 (PROSITE_PROFILES); cd01268 (CDD); SSF50729 (SUPERFAMILY)	no GO terms	no GO terms
TRUE	[INTERPRO, BLASTED, MAPPED, ANNOTATED]	Pcan_12295	pollen-specific leucine-rich repeat extensin-like protein 2	1491	20	0	83.71	2	F:GO:0042302	F:structural constituent of cuticle			IPR000618 (PRINTS); IPR000618 (PFAM); mobidb-lite (MOBIDB_LITE); mobidb-lite (MOBIDB_LITE); mobidb-lite (MOBIDB_LITE); mobidb-lite (MOBIDB_LITE); mobidb-lite (MOBIDB_LITE); mobidb-lite (MOBIDB_LITE); mobidb-lite (MOBIDB_LITE); mobidb-lite (MOBIDB_LITE); mobidb-lite (MOBIDB_LITE); PTHR10380 (PANTHER); PTHR10380:SF199 (PANTHER); PTHR10380 (PANTHER); PTHR10380:SF199 (PANTHER); IPR000618 (PROSITE_PRO…	no GO terms	no GO terms
TRUE	[INTERPRO, NO-BLAST]	Pcan_12293	---NA---	213									mobidb-lite (MOBIDB_LITE); mobidb-lite (MOBIDB_LITE)	no GO terms	no GO terms
TRUE	[INTERPRO, BLASTED, MAPPED, ANNOTATED]	Pcan_12283	protein peste-like	1269	20	0	70.85	12	P:GO:0007602; P:GO:0007608; P:GO:0016063; P:GO:0016116; P:GO:0043052; P:GO:0044260; P:GO:0050896; C:GO:0005886; C:GO:0016021	P:phototransduction; P:sensory perception of smell; P:rhodopsin biosynthetic process; P:carotenoid metabolic process; P:thermotaxis; P:cellular macromolecule metabolic process; P:response to stimulus; C:plasma membrane; C:integral component of membrane			IPR002159 (PRINTS); IPR002159 (PFAM); PTHR11923:SF93 (PANTHER); IPR002159 (PANTHER); PTHR11923:SF93 (PANTHER); PTHR11923:SF93 (PANTHER); IPR002159 (PANTHER)	C:GO:0016020	C:membrane
TRUE	[INTERPRO, BLASTED]	Pcan_12281	protein FAM151A isoform X1	795	20	0	94.88						IPR019356 (PFAM); IPR019356 (PANTHER); PTHR21184:SF6 (PANTHER); PS50007 (PROSITE_PROFILES)	no GO terms	no GO terms
TRUE	[INTERPRO, BLASTED, MAPPED, ANNOTATED]	Pcan_12280	uncharacterized protein LOC110996096 isoform X2	375	20	6.40159e-60	82.24	6	P:GO:0007165; F:GO:0008083; C:GO:0016020	P:signal transduction; F:growth factor activity; C:membrane			no IPS match	no IPS match	no IPS match
TRUE	[INTERPRO, BLASTED, MAPPED, ANNOTATED]	Pcan_12279	uncharacterized protein LOC110996096 isoform X1	987	20	0	82.72	6	P:GO:0007165; F:GO:0008083; C:GO:0016020	P:signal transduction; F:growth factor activity; C:membrane			IPR029034 (G3DSA:2.10.90.GENE3D); IPR000072 (PFAM); PTHR21719 (PANTHER); IPR000072 (PROSITE_PROFILES); IPR029034 (SUPERFAMILY)	F:GO:0008083; C:GO:0016020	F:growth factor activity; C:membrane
TRUE	[INTERPRO, BLASTED, MAPPED, ANNOTATED]	Pcan_12274	dynein heavy chain 2, axonemal	4023	20	0	91.55	14	P:GO:0007018; F:GO:0005524; F:GO:0008569; C:GO:0005737; C:GO:0005874; C:GO:0030286; C:GO:0031514	P:microtubule-based movement; F:ATP binding; F:minus-end-directed microtubule motor activity; C:cytoplasm; C:microtubule; C:dynein complex; C:motile cilium			IPR013594 (PFAM); IPR013602 (PFAM); PTHR45703 (PANTHER); PTHR45703 (PANTHER); PTHR45703:SF17 (PANTHER)	no GO terms	no GO terms
TRUE	[INTERPRO, BLASTED]	Pcan_12263	acidic leucine-rich nuclear phosphoprotein 32 family member B-like	345	16	1.99634e-08	89.18						mobidb-lite (MOBIDB_LITE); mobidb-lite (MOBIDB_LITE); mobidb-lite (MOBIDB_LITE)	no GO terms	no GO terms
TRUE	[INTERPRO, BLASTED, MAPPED, ANNOTATED]	Pcan_12246	integrin alpha-V-like	2604	20	0	82.31	38	P:GO:0001555; P:GO:0003344; P:GO:0006897; P:GO:0007155; P:GO:0007157; P:GO:0007229; P:GO:0007391; P:GO:0007411; P:GO:0007431; P:GO:0007494; P:GO:0007508; P:GO:0007614; P:GO:0008355; P:GO:0009410; P:GO:0009636; P:GO:0016339; P:GO:0016340; P:GO:0030336; P:GO:0032879; P:GO:0033627; P:GO:0035001; P:GO:0042060; P:GO:0043277; P:GO:0044703; P:GO:0045886; P:GO:0046677; P:GO:0048149; P:GO:0051674; P:GO:00…	P:oocyte growth; P:pericardium morphogenesis; P:endocytosis; P:cell adhesion; P:heterophilic cell-cell adhesion via plasma membrane cell adhesion molecules; P:integrin-mediated signaling pathway; P:dorsal closure; P:axon guidance; P:salivary gland development; P:midgut development; P:larval heart development; P:short-term memory; P:olfactory learning; P:response to xenobiotic stimulus; P:response…			IPR000413 (PRINTS); IPR013649 (PFAM); G3DSA:1.20.5.930 (GENE3D); IPR028994 (G3DSA:2.130.10.GENE3D); IPR013517 (PFAM); G3DSA:2.60.40.1460 (GENE3D); G3DSA:2.60.40.1510 (GENE3D); PTHR23220 (PANTHER); PTHR23220:SF123 (PANTHER); PTHR23220 (PANTHER); IPR013519 (PROSITE_PROFILES); IPR013519 (PROSITE_PROFILES); IPR013519 (PROSITE_PROFILES); IPR032695 (SUPERFAMILY); IPR028994 (SUPERFAMILY)	P:GO:0007155; C:GO:0008305	P:cell adhesion; C:integrin complex
TRUE	[INTERPRO, BLASTED, MAPPED, ANNOTATED]	Pcan_12228	lysozyme-like	417	20	7.43397e-85	94.29	6	P:GO:0016998; P:GO:0050829; P:GO:0050830; F:GO:0003796; C:GO:0005615	P:cell wall macromolecule catabolic process; P:defense response to Gram-negative bacterium; P:defense response to Gram-positive bacterium; F:lysozyme activity; C:extracellular space	EC:3.2.1.17	Lysozyme	IPR001916 (PRINTS); IPR000974 (PRINTS); G3DSA:1.10.530.10 (GENE3D); IPR001916 (PFAM); IPR001916 (PANTHER); PTHR11407:SF36 (PANTHER); IPR001916 (PROSITE_PROFILES); cd16899 (CDD); IPR023346 (SUPERFAMILY)	F:GO:0003796	F:lysozyme activity
TRUE	[INTERPRO, NO-BLAST]	Pcan_12225	---NA---	234									no IPS match	no IPS match	no IPS match
TRUE	[INTERPRO, BLASTED, MAPPED, ANNOTATED]	Pcan_12221	protein CEBPZOS	261	20	4.04969e-42	74.13	8	P:GO:0042742; P:GO:0045087; C:GO:0005576; C:GO:0016021	P:defense response to bacterium; P:innate immune response; C:extracellular region; C:integral component of membrane			IPR037764 (PANTHER)	no GO terms	no GO terms
TRUE	[INTERPRO, BLASTED, MAPPED, ANNOTATED]	Pcan_12216	mesoderm induction early response protein 1	1179	20	0	95.26	8	P:GO:0006355; F:GO:0042826; C:GO:0005634; C:GO:0017053	P:regulation of transcription, DNA-templated; F:histone deacetylase binding; C:nucleus; C:transcription repressor complex			G3DSA:1.10.10.60 (GENE3D); IPR000949 (PFAM); IPR045787 (PFAM); mobidb-lite (MOBIDB_LITE); mobidb-lite (MOBIDB_LITE); mobidb-lite (MOBIDB_LITE); mobidb-lite (MOBIDB_LITE); mobidb-lite (MOBIDB_LITE); mobidb-lite (MOBIDB_LITE); mobidb-lite (MOBIDB_LITE); IPR040138 (PANTHER); PTHR10865:SF28 (PANTHER); IPR000949 (PROSITE_PROFILES); IPR017884 (PROSITE_PROFILES); cd11661 (CDD); IPR009057 (SUPERFAMILY)	no GO terms	no GO terms
TRUE	[INTERPRO, BLASTED, MAPPED, ANNOTATED]	Pcan_12212	UDP-glucosyltransferase 2-like isoform X2	3801	20	0	82.49	4	F:GO:0015020; C:GO:0016021	F:glucuronosyltransferase activity; C:integral component of membrane	EC:2.4.1.17	Glucuronosyltransferase	IPR003377 (PFAM); G3DSA:3.40.50.2000 (GENE3D); IPR002213 (PFAM); PTHR48043 (PANTHER); PTHR48043 (PANTHER); PTHR48043:SF114 (PANTHER); PTHR48043:SF114 (PANTHER); PTHR48043:SF114 (PANTHER); PTHR48043 (PANTHER); IPR002213 (CDD); SSF53756 (SUPERFAMILY); SSF53756 (SUPERFAMILY); SSF53756 (SUPERFAMILY)	P:GO:0016192; F:GO:0008194	P:vesicle-mediated transport; F:UDP-glycosyltransferase activity
TRUE	[INTERPRO, BLASTED, MAPPED, ANNOTATED]	Pcan_12207	sodium-dependent nutrient amino acid transporter 1-like isoform X1	2031	20	0	88.28	8	P:GO:0002009; P:GO:0006836; P:GO:0035725; P:GO:0055085; F:GO:0005328; F:GO:0015293; C:GO:0005887; C:GO:0016021	P:morphogenesis of an epithelium; P:neurotransmitter transport; P:sodium ion transmembrane transport; P:transmembrane transport; F:neurotransmitter:sodium symporter activity; F:symporter activity; C:integral component of plasma membrane; C:integral component of membrane	EC:7	Translocases	IPR000175 (PRINTS); IPR000175 (PFAM); IPR000175 (PANTHER); PTHR11616:SF281 (PANTHER); IPR000175 (PROSITE_PROFILES); IPR037272 (SUPERFAMILY)	C:GO:0016021	C:integral component of membrane
TRUE	[INTERPRO, BLASTED, MAPPED, ANNOTATED]	Pcan_12175	putative leucine-rich repeat-containing protein DDB_G0290503	1254	20	0	83.28	6	F:GO:0008270; C:GO:0005634; C:GO:0016021	F:zinc ion binding; C:nucleus; C:integral component of membrane			PTHR39960 (PANTHER)	no GO terms	no GO terms
TRUE	[INTERPRO, BLASTED, MAPPED, ANNOTATED]	Pcan_12172	actin-related protein 2/3 complex subunit 2	888	20	0	97.87	15	P:GO:0008360; P:GO:0030031; P:GO:0030833; P:GO:0030838; P:GO:0030866; P:GO:0032989; P:GO:0034314; F:GO:0003779; F:GO:0005200; F:GO:0051015; C:GO:0005737; C:GO:0005885	P:regulation of cell shape; P:cell projection assembly; P:regulation of actin filament polymerization; P:positive regulation of actin filament polymerization; P:cortical actin cytoskeleton organization; P:cellular component morphogenesis; P:Arp2/3 complex-mediated actin nucleation; F:actin binding; F:structural constituent of cytoskeleton; F:actin filament binding; C:cytoplasm; C:Arp2/3 protein c…			IPR007188 (PFAM); IPR034666 (G3DSA:3.30.1460.GENE3D); IPR034666 (G3DSA:3.30.1460.GENE3D); IPR007188 (PANTHER); PTHR12058:SF0 (PANTHER); IPR034666 (SUPERFAMILY); IPR034666 (SUPERFAMILY)	P:GO:0030041; P:GO:0030833; P:GO:0034314; C:GO:0005885; C:GO:0015629	P:actin filament polymerization; P:regulation of actin filament polymerization; P:Arp2/3 complex-mediated actin nucleation; C:Arp2/3 protein complex; C:actin cytoskeleton
TRUE	[INTERPRO, BLASTED, MAPPED, ANNOTATED]	Pcan_12157	protein smoothened isoform X1	2250	20	0	93.42	29	P:GO:0001746; P:GO:0002066; P:GO:0002385; P:GO:0007187; P:GO:0007193; P:GO:0007224; P:GO:0007350; P:GO:0007455; P:GO:0030707; P:GO:0035019; P:GO:0042981; P:GO:0044703; P:GO:0045746; P:GO:0048099; P:GO:0048100; P:GO:1903078; P:GO:1904263; P:GO:2000134; F:GO:0004888; F:GO:0005113; F:GO:0017147; C:GO:0005768; C:GO:0005887; C:GO:0005929; C:GO:0016021; C:GO:0030425; C:GO:0043025	P:Bolwig's organ morphogenesis; P:columnar/cuboidal epithelial cell development; P:mucosal immune response; P:G protein-coupled receptor signaling pathway, coupled to cyclic nucleotide second messenger; P:adenylate cyclase-inhibiting G protein-coupled receptor signaling pathway; P:smoothened signaling pathway; P:blastoderm segmentation; P:eye-antennal disc morphogenesis; P:ovarian follicle cell d…			IPR000539 (PRINTS); G3DSA:1.20.1070.10 (GENE3D); IPR020067 (PFAM); IPR036790 (G3DSA:1.10.2000.GENE3D); IPR000539 (PFAM); mobidb-lite (MOBIDB_LITE); mobidb-lite (MOBIDB_LITE); mobidb-lite (MOBIDB_LITE); mobidb-lite (MOBIDB_LITE); IPR015526 (PANTHER); IPR026544 (PTHR11309:PANTHER); IPR020067 (PROSITE_PROFILES); IPR017981 (PROSITE_PROFILES); IPR036790 (SUPERFAMILY)	P:GO:0007166; P:GO:0007224; F:GO:0004888; F:GO:0005515; C:GO:0016020; C:GO:0016021	P:cell surface receptor signaling pathway; P:smoothened signaling pathway; F:transmembrane signaling receptor activity; F:protein binding; C:membrane; C:integral component of membrane
TRUE	[INTERPRO, BLASTED, ANNOTATED]	Pcan_12144	uncharacterized protein LOC123713792	468	20	7.7368e-111	80.89	1	P:GO:0030431	P:sleep			no IPS match	no IPS match	no IPS match
TRUE	[INTERPRO, BLASTED, MAPPED, ANNOTATED]	Pcan_12110	cytochrome c	327	20	3.12999e-76	98.38	23	P:GO:0006122; P:GO:0006123; P:GO:0006805; P:GO:0009167; P:GO:0016310; P:GO:0022900; P:GO:0031325; P:GO:0032268; P:GO:0043065; P:GO:0043280; P:GO:0046034; F:GO:0009055; F:GO:0020037; F:GO:0046872; C:GO:0005743; C:GO:0005758; C:GO:0005829; C:GO:0070469	P:mitochondrial electron transport, ubiquinol to cytochrome c; P:mitochondrial electron transport, cytochrome c to oxygen; P:xenobiotic metabolic process; P:purine ribonucleoside monophosphate metabolic process; P:phosphorylation; P:electron transport chain; P:positive regulation of cellular metabolic process; P:regulation of cellular protein metabolic process; P:positive regulation of apoptotic …	EC:1	Oxidoreductases	IPR002327 (PRINTS); IPR009056 (PFAM); IPR036909 (G3DSA:1.10.760.GENE3D); PTHR11961:SF25 (PANTHER); IPR002327 (PANTHER); IPR009056 (PROSITE_PROFILES); IPR036909 (SUPERFAMILY)	F:GO:0009055; F:GO:0020037	F:electron transfer activity; F:heme binding
TRUE	[INTERPRO, BLASTED, MAPPED, ANNOTATED]	Pcan_12080	calcyclin-binding protein	702	20	4.10116e-164	84.71	11	P:GO:0007507; F:GO:0015631; F:GO:0031625; F:GO:0044548; C:GO:0005634; C:GO:0005737	P:heart development; F:tubulin binding; F:ubiquitin protein ligase binding; F:S100 protein binding; C:nucleus; C:cytoplasm			G3DSA:4.10.860.10 (GENE3D); IPR015120 (PFAM); IPR008978 (G3DSA:2.60.40.GENE3D); IPR007052 (PFAM); PTHR13164:SF3 (PANTHER); PTHR13164 (PANTHER); IPR007699 (PROSITE_PROFILES); IPR007052 (PROSITE_PROFILES); IPR037893 (CDD); IPR037201 (SUPERFAMILY); IPR008978 (SUPERFAMILY)	F:GO:0015631; F:GO:0031625; F:GO:0044548	F:tubulin binding; F:ubiquitin protein ligase binding; F:S100 protein binding
TRUE	[INTERPRO, BLASTED]	Pcan_12068	arylphorin subunit alpha-like	2121	20	0	86.29						IPR013788 (PRINTS); IPR008922 (G3DSA:1.10.1280.GENE3D); IPR005203 (PFAM); IPR037020 (G3DSA:2.60.40.GENE3D); IPR036697 (G3DSA:1.20.1370.GENE3D); IPR005204 (PFAM); IPR000896 (PFAM); IPR013788 (PANTHER); PTHR11511:SF25 (PANTHER); IPR014756 (SUPERFAMILY); IPR008922 (SUPERFAMILY); IPR036697 (SUPERFAMILY)	no GO terms	no GO terms
TRUE	[INTERPRO, BLASTED, MAPPED, ANNOTATED]	Pcan_12059	cGMP-dependent protein kinase, isozyme 2 forms cD5/T2 isoform X1	3207	20	0	90.79	12	P:GO:0006468; F:GO:0004692; F:GO:0004712; F:GO:0005524; F:GO:0030553; F:GO:0106310	P:protein phosphorylation; F:cGMP-dependent protein kinase activity; F:protein serine/threonine/tyrosine kinase activity; F:ATP binding; F:cGMP binding; F:protein serine kinase activity	EC:2.7.12.1; EC:2.7.11.12	Dual-specificity kinase; cGMP-dependent protein kinase	IPR002374 (PRINTS); IPR000595 (PFAM); IPR000719 (PFAM); IPR014710 (G3DSA:2.60.120.GENE3D); G3DSA:1.10.510.10 (GENE3D); IPR014710 (G3DSA:2.60.120.GENE3D); G3DSA:3.30.200.20 (GENE3D); mobidb-lite (MOBIDB_LITE); mobidb-lite (MOBIDB_LITE); mobidb-lite (MOBIDB_LITE); mobidb-lite (MOBIDB_LITE); mobidb-lite (MOBIDB_LITE); mobidb-lite (MOBIDB_LITE); mobidb-lite (MOBIDB_LITE); mobidb-lite (MOBIDB_LITE); P…	P:GO:0006468; F:GO:0004672; F:GO:0004674; F:GO:0004692; F:GO:0005524	P:protein phosphorylation; F:protein kinase activity; F:protein serine/threonine kinase activity; F:cGMP-dependent protein kinase activity; F:ATP binding
TRUE	[INTERPRO, BLASTED, MAPPED, ANNOTATED]	Pcan_12057	cGMP-dependent protein kinase, isozyme 2 forms cD4/T1/T3A/T3B isoform X2	489	20	2.7349e-105	95.77	12	P:GO:0006468; F:GO:0004692; F:GO:0004712; F:GO:0005524; F:GO:0030553; F:GO:0106310	P:protein phosphorylation; F:cGMP-dependent protein kinase activity; F:protein serine/threonine/tyrosine kinase activity; F:ATP binding; F:cGMP binding; F:protein serine kinase activity	EC:2.7.12.1; EC:2.7.11.12	Dual-specificity kinase; cGMP-dependent protein kinase	G3DSA:1.20.5.490 (GENE3D); mobidb-lite (MOBIDB_LITE); mobidb-lite (MOBIDB_LITE); cd12085 (CDD)	no GO terms	no GO terms
TRUE	[INTERPRO, BLASTED, MAPPED, ANNOTATED]	Pcan_12045	unnamed protein product	327	20	4.30348e-48	61.01	2	C:GO:0016020	C:membrane			no IPS match	no IPS match	no IPS match
TRUE	[INTERPRO, BLASTED, MAPPED, ANNOTATED]	Pcan_12032	MOXD1 homolog 1-like	1515	20	0	91.6	11	P:GO:0006589; P:GO:0042178; P:GO:0042420; P:GO:0042421; P:GO:0097164; F:GO:0004500; F:GO:0005507; C:GO:0005615; C:GO:0030667	P:octopamine biosynthetic process; P:xenobiotic catabolic process; P:dopamine catabolic process; P:norepinephrine biosynthetic process; P:ammonium ion metabolic process; F:dopamine beta-monooxygenase activity; F:copper ion binding; C:extracellular space; C:secretory granule membrane	EC:1.14.17.1	Dopamine beta-monooxygenase	IPR000323 (PFAM); IPR036939 (G3DSA:2.60.120.GENE3D); IPR024548 (PFAM); IPR014784 (G3DSA:2.60.120.GENE3D); IPR000945 (PANTHER); IPR008977 (SUPERFAMILY); IPR008977 (SUPERFAMILY)	F:GO:0003824; F:GO:0004497; F:GO:0004500; F:GO:0005507; F:GO:0016715	F:catalytic activity; F:monooxygenase activity; F:dopamine beta-monooxygenase activity; F:copper ion binding; F:oxidoreductase activity, acting on paired donors, with incorporation or reduction of molecular oxygen, reduced ascorbate as one donor, and incorporation of one atom of oxygen
TRUE	[INTERPRO, BLASTED, MAPPED, ANNOTATED]	Pcan_12031	carboxylesterase 1C	1806	20	0	90.48	12	P:GO:0007158; P:GO:0048488; P:GO:0050804; P:GO:0097104; P:GO:0097105; P:GO:0098657; F:GO:0016787; F:GO:0042043; F:GO:0052689; C:GO:0005887; C:GO:0009986; C:GO:0045202	P:neuron cell-cell adhesion; P:synaptic vesicle endocytosis; P:modulation of chemical synaptic transmission; P:postsynaptic membrane assembly; P:presynaptic membrane assembly; P:import into cell; F:hydrolase activity; F:neurexin family protein binding; F:carboxylic ester hydrolase activity; C:integral component of plasma membrane; C:cell surface; C:synapse	EC:3.1.1.1	Carboxylesterase	IPR029058 (G3DSA:3.40.50.GENE3D); IPR002018 (PFAM); mobidb-lite (MOBIDB_LITE); mobidb-lite (MOBIDB_LITE); PTHR43903:SF12 (PANTHER); PTHR43903 (PANTHER); IPR029058 (SUPERFAMILY)	no GO terms	no GO terms
TRUE	[INTERPRO, BLASTED, MAPPED, ANNOTATED]	Pcan_12019	probable histone-binding protein Caf1	1299	20	0	99.55	28	P:GO:0000122; P:GO:0000281; P:GO:0002066; P:GO:0006281; P:GO:0006334; P:GO:0007307; P:GO:0007346; P:GO:0007379; P:GO:0008284; P:GO:0016571; P:GO:0016573; P:GO:0031507; P:GO:0044703; P:GO:0071103; P:GO:2000113; F:GO:0035035; F:GO:0042393; F:GO:0042803; F:GO:0042826; C:GO:0005634; C:GO:0005700; C:GO:0016581; C:GO:0016589; C:GO:0017053; C:GO:0031523; C:GO:0033186; C:GO:0035098; C:GO:0070822	P:negative regulation of transcription by RNA polymerase II; P:mitotic cytokinesis; P:columnar/cuboidal epithelial cell development; P:DNA repair; P:nucleosome assembly; P:eggshell chorion gene amplification; P:regulation of mitotic cell cycle; P:segment specification; P:positive regulation of cell population proliferation; P:histone methylation; P:histone acetylation; P:heterochromatin assembly;…			IPR020472 (PRINTS); IPR015943 (G3DSA:2.130.10.GENE3D); IPR022052 (PFAM); IPR001680 (PFAM); mobidb-lite (MOBIDB_LITE); PTHR22850:SF82 (PANTHER); PTHR22850 (PANTHER); IPR001680 (PROSITE_PROFILES); PS50294 (PROSITE_PROFILES); IPR001680 (PROSITE_PROFILES); IPR001680 (PROSITE_PROFILES); IPR001680 (PROSITE_PROFILES); PS50294 (PROSITE_PROFILES); IPR001680 (PROSITE_PROFILES); PS50294 (PROSITE_PROFILES); …	F:GO:0005515	F:protein binding
TRUE	[INTERPRO, BLASTED, MAPPED, ANNOTATED]	Pcan_11996	guanine nucleotide-binding protein subunit beta-like protein	957	20	0	99.39	29	P:GO:0000398; P:GO:0001933; P:GO:0007626; P:GO:0009267; P:GO:0016243; P:GO:0016310; P:GO:0018991; P:GO:0030838; P:GO:0032268; P:GO:0035220; P:GO:0035821; P:GO:0042335; P:GO:0043903; P:GO:0044703; P:GO:0044829; P:GO:0045070; P:GO:0045725; P:GO:0046716; P:GO:0048477; P:GO:0048731; P:GO:0075522; P:GO:1903902; F:GO:0016301; F:GO:0043022; C:GO:0005776; C:GO:0015935	P:mRNA splicing, via spliceosome; P:negative regulation of protein phosphorylation; P:locomotory behavior; P:cellular response to starvation; P:regulation of autophagosome size; P:phosphorylation; P:oviposition; P:positive regulation of actin filament polymerization; P:regulation of cellular protein metabolic process; P:wing disc development; P:modulation of process of another organism; P:cuticle…	EC:2.7	Transferring phosphorus-containing groups	IPR020472 (PRINTS); IPR015943 (G3DSA:2.130.10.GENE3D); IPR001680 (PFAM); IPR045223 (PANTHER); IPR001680 (PROSITE_PROFILES); PS50294 (PROSITE_PROFILES); PS50294 (PROSITE_PROFILES); PS50294 (PROSITE_PROFILES); IPR001680 (PROSITE_PROFILES); IPR001680 (PROSITE_PROFILES); PS50294 (PROSITE_PROFILES); IPR001680 (PROSITE_PROFILES); PS50294 (PROSITE_PROFILES); IPR001680 (PROSITE_PROFILES); IPR001680 (PROS…	F:GO:0005515; F:GO:0043022; C:GO:0015935	F:protein binding; F:ribosome binding; C:small ribosomal subunit
TRUE	[INTERPRO, BLASTED, MAPPED, ANNOTATED]	Pcan_11993	inhibitor of growth protein 5	825	20	1.2846e-163	95.46	12	P:GO:0006325; P:GO:0008285; P:GO:0016573; P:GO:0043966; P:GO:0044260; P:GO:0051726; F:GO:0046872; C:GO:0070776	P:chromatin organization; P:negative regulation of cell population proliferation; P:histone acetylation; P:histone H3 acetylation; P:cellular macromolecule metabolic process; P:regulation of cell cycle; F:metal ion binding; C:MOZ/MORF histone acetyltransferase complex			G3DSA:6.10.140.1740 (GENE3D); IPR024610 (PFAM); IPR013083 (G3DSA:3.30.40.GENE3D); mobidb-lite (MOBIDB_LITE); mobidb-lite (MOBIDB_LITE); mobidb-lite (MOBIDB_LITE); IPR028651 (PANTHER); IPR028638 (PTHR10333:PANTHER); IPR019787 (PROSITE_PROFILES); cd15586 (CDD); cd16859 (CDD); IPR011011 (SUPERFAMILY)	P:GO:0008285; P:GO:0016573; C:GO:0005634; C:GO:0070776	P:negative regulation of cell population proliferation; P:histone acetylation; C:nucleus; C:MOZ/MORF histone acetyltransferase complex
TRUE	[INTERPRO, BLASTED, MAPPED, ANNOTATED]	Pcan_11973	6-phosphofructo-2-kinase/fructose-2,6-bisphosphatase-like isoform X1	1407	20	0	96.34	16	P:GO:0006000; P:GO:0006003; P:GO:0016311; P:GO:0046835; F:GO:0003873; F:GO:0004331; F:GO:0005524; C:GO:0016021	P:fructose metabolic process; P:fructose 2,6-bisphosphate metabolic process; P:dephosphorylation; P:carbohydrate phosphorylation; F:6-phosphofructo-2-kinase activity; F:fructose-2,6-bisphosphate 2-phosphatase activity; F:ATP binding; C:integral component of membrane	EC:3.1.3.23; EC:3.1.3.46; EC:2.7.1.105	Sugar-phosphatase; Fructose-2,6-bisphosphate 2-phosphatase; 6-phosphofructo-2-kinase	IPR003094 (PRINTS); IPR013078 (PFAM); IPR027417 (G3DSA:3.40.50.GENE3D); IPR013079 (PFAM); PIRSF000709 (PIRSF); IPR029033 (G3DSA:3.40.50.GENE3D); PTHR10606:SF65 (PANTHER); IPR003094 (PANTHER); IPR013078 (CDD); IPR029033 (SUPERFAMILY); IPR027417 (SUPERFAMILY)	P:GO:0006000; P:GO:0006003; F:GO:0003824; F:GO:0003873; F:GO:0005524	P:fructose metabolic process; P:fructose 2,6-bisphosphate metabolic process; F:catalytic activity; F:6-phosphofructo-2-kinase activity; F:ATP binding
TRUE	[INTERPRO, BLASTED, MAPPED, ANNOTATED]	Pcan_11972	PI-PLC X domain-containing protein 3 isoform X2	972	20	0	91.42	4	P:GO:0006629; F:GO:0008081	P:lipid metabolic process; F:phosphoric diester hydrolase activity	EC:3.1.4	Acting on ester bonds	IPR017946 (G3DSA:3.20.20.GENE3D); PTHR13593:SF33 (PANTHER); PTHR13593 (PANTHER); PS50007 (PROSITE_PROFILES); IPR042158 (CDD); IPR017946 (SUPERFAMILY)	P:GO:0006629; F:GO:0008081	P:lipid metabolic process; F:phosphoric diester hydrolase activity
TRUE	[INTERPRO, BLASTED, MAPPED, ANNOTATED]	Pcan_11969	glyceraldehyde-3-phosphate dehydrogenase	999	20	0	98.42	10	P:GO:0006006; P:GO:0006096; F:GO:0004365; F:GO:0050661; F:GO:0051287	P:glucose metabolic process; P:glycolytic process; F:glyceraldehyde-3-phosphate dehydrogenase (NAD+) (phosphorylating) activity; F:NADP binding; F:NAD binding	EC:1.2.1.59; EC:1.2.1.12	Glyceraldehyde-3-phosphate dehydrogenase (NAD(P)(+)) (phosphorylating); Glyceraldehyde-3-phosphate dehydrogenase (phosphorylating)	IPR020831 (PRINTS); G3DSA:3.30.360.10 (GENE3D); IPR020828 (PFAM); IPR020831 (PIRSF); G3DSA:3.40.50.720 (GENE3D); IPR020829 (PFAM); IPR006424 (TIGRFAM); PTHR10836:SF103 (PANTHER); IPR020831 (PANTHER); IPR036291 (SUPERFAMILY); SSF55347 (SUPERFAMILY)	P:GO:0006006; F:GO:0016620; F:GO:0050661; F:GO:0051287	P:glucose metabolic process; F:oxidoreductase activity, acting on the aldehyde or oxo group of donors, NAD or NADP as acceptor; F:NADP binding; F:NAD binding
TRUE	[INTERPRO, BLASTED, MAPPED, ANNOTATED]	Pcan_11955	sex determination protein fruitless-like isoform X3	1137	20	0	80.58	8	P:GO:0051171; P:GO:0060255; P:GO:0080090; F:GO:0003677	P:regulation of nitrogen compound metabolic process; P:regulation of macromolecule metabolic process; P:regulation of primary metabolic process; F:DNA binding			G3DSA:3.30.160.60 (GENE3D); G3DSA:3.30.160.60 (GENE3D); IPR013087 (PFAM); mobidb-lite (MOBIDB_LITE); mobidb-lite (MOBIDB_LITE); mobidb-lite (MOBIDB_LITE); mobidb-lite (MOBIDB_LITE); mobidb-lite (MOBIDB_LITE); PTHR19818 (PANTHER); IPR013087 (PROSITE_PROFILES); IPR013087 (PROSITE_PROFILES); IPR036236 (SUPERFAMILY)	no GO terms	no GO terms
TRUE	[INTERPRO, BLASTED, MAPPED, ANNOTATED]	Pcan_11949	26S proteasome regulatory subunit 7	1305	20	0	99.82	14	P:GO:1901800; F:GO:0005524; F:GO:0008233; F:GO:0016887; F:GO:0036402; C:GO:0000502; C:GO:0005737	P:positive regulation of proteasomal protein catabolic process; F:ATP binding; F:peptidase activity; F:ATP hydrolysis activity; F:proteasome-activating activity; C:proteasome complex; C:cytoplasm	EC:3.6.1; EC:3.4; EC:5.6.1.5	Acting on acid anhydrides; Acting on peptide bonds (peptidases); Proteasome ATPase	IPR005937 (TIGRFAM); G3DSA:1.10.8.60 (GENE3D); IPR003959 (PFAM); IPR027417 (G3DSA:3.40.50.GENE3D); IPR012340 (G3DSA:2.40.50.GENE3D); IPR041569 (PFAM); mobidb-lite (MOBIDB_LITE); IPR035245 (PTHR23073:PANTHER); PTHR23073 (PANTHER); cd00009 (CDD); IPR027417 (SUPERFAMILY)	P:GO:0030163; F:GO:0005524; F:GO:0016887; F:GO:0036402; C:GO:0005737	P:protein catabolic process; F:ATP binding; F:ATP hydrolysis activity; F:proteasome-activating activity; C:cytoplasm
TRUE	[INTERPRO, BLASTED, MAPPED, ANNOTATED]	Pcan_11931	lysozyme 2-like	477	20	7.74214e-104	89.11	8	P:GO:0008152; P:GO:0019835; P:GO:0042742; F:GO:0003796	P:metabolic process; P:cytolysis; P:defense response to bacterium; F:lysozyme activity	EC:3.2.1.17	Lysozyme	IPR008597 (PFAM); G3DSA:1.10.530.10 (GENE3D); PTHR11195:SF21 (PANTHER); IPR008597 (PANTHER); IPR008597 (PROSITE_PROFILES); IPR008597 (CDD)	F:GO:0003796	F:lysozyme activity
TRUE	[INTERPRO, BLASTED, MAPPED, ANNOTATED]	Pcan_11900	heat shock protein 60A-like	1719	20	0	98.29	6	P:GO:0042026; F:GO:0005524; F:GO:0016887	P:protein refolding; F:ATP binding; F:ATP hydrolysis activity	EC:3.6.1	Acting on acid anhydrides	IPR001844 (PRINTS); IPR027413 (G3DSA:1.10.560.GENE3D); IPR001844 (TIGRFAM); IPR027409 (G3DSA:3.50.7.GENE3D); IPR027410 (G3DSA:3.30.260.GENE3D); IPR002423 (PFAM); PTHR45633:SF3 (PANTHER); PTHR45633 (PANTHER); IPR001844 (HAMAP); IPR001844 (CDD); IPR027413 (SUPERFAMILY); IPR027409 (SUPERFAMILY); IPR027410 (SUPERFAMILY)	P:GO:0042026; F:GO:0005524; F:GO:0140662	P:protein refolding; F:ATP binding; F:ATP-dependent protein folding chaperone
TRUE	[INTERPRO, BLASTED, MAPPED, ANNOTATED]	Pcan_11890	RNA-binding protein lark	981	20	0	98.3	19	P:GO:0000398; P:GO:0007303; P:GO:0008062; P:GO:0008104; P:GO:0009792; P:GO:0030036; P:GO:0032268; P:GO:0042752; P:GO:0044703; P:GO:0045475; P:GO:0045804; P:GO:0045995; P:GO:2000767; F:GO:0003723; F:GO:0003729; F:GO:0008270; C:GO:0005634; C:GO:0005737	P:mRNA splicing, via spliceosome; P:cytoplasmic transport, nurse cell to oocyte; P:eclosion rhythm; P:protein localization; P:embryo development ending in birth or egg hatching; P:actin cytoskeleton organization; P:regulation of cellular protein metabolic process; P:regulation of circadian rhythm; P:multi-organism reproductive process; P:locomotor rhythm; P:negative regulation of eclosion; P:regu…			IPR012677 (G3DSA:3.30.70.GENE3D); IPR000504 (PFAM); IPR012677 (G3DSA:3.30.70.GENE3D); IPR001878 (PFAM); G3DSA:4.10.60.10 (GENE3D); mobidb-lite (MOBIDB_LITE); mobidb-lite (MOBIDB_LITE); PTHR48039:SF1 (PANTHER); PTHR48039 (PANTHER); PTHR48039:SF1 (PANTHER); IPR001878 (PROSITE_PROFILES); IPR000504 (PROSITE_PROFILES); IPR000504 (PROSITE_PROFILES); cd12343 (CDD); cd12343 (CDD); IPR035979 (SUPERFAMILY)…	F:GO:0003676; F:GO:0003723; F:GO:0008270	F:nucleic acid binding; F:RNA binding; F:zinc ion binding
TRUE	[INTERPRO, BLASTED, MAPPED, ANNOTATED]	Pcan_11889	stress-activated protein kinase JNK isoform X1	1197	20	0	98.85	54	P:GO:0000165; P:GO:0001736; P:GO:0002066; P:GO:0006468; P:GO:0007258; P:GO:0007395; P:GO:0007411; P:GO:0007616; P:GO:0009408; P:GO:0009605; P:GO:0010508; P:GO:0010628; P:GO:0016319; P:GO:0019731; P:GO:0030858; P:GO:0032268; P:GO:0032879; P:GO:0033554; P:GO:0034614; P:GO:0035006; P:GO:0035313; P:GO:0043508; P:GO:0043652; P:GO:0044260; P:GO:0044703; P:GO:0045666; P:GO:0046529; P:GO:0046843; P:GO:00…	P:MAPK cascade; P:establishment of planar polarity; P:columnar/cuboidal epithelial cell development; P:protein phosphorylation; P:JUN phosphorylation; P:dorsal closure, spreading of leading edge cells; P:axon guidance; P:long-term memory; P:response to heat; P:response to external stimulus; P:positive regulation of autophagy; P:positive regulation of gene expression; P:mushroom body development; …	EC:2.7.11.24	Mitogen-activated protein kinase	IPR008351 (PRINTS); G3DSA:1.10.510.10 (GENE3D); G3DSA:3.30.200.20 (GENE3D); IPR000719 (PFAM); PTHR24055 (PANTHER); PTHR24055:SF162 (PANTHER); IPR000719 (PROSITE_PROFILES); cd07850 (CDD); IPR011009 (SUPERFAMILY)	P:GO:0006468; F:GO:0004672; F:GO:0004707; F:GO:0005524	P:protein phosphorylation; F:protein kinase activity; F:MAP kinase activity; F:ATP binding
TRUE	[INTERPRO, BLASTED, MAPPED, ANNOTATED]	Pcan_11886	hydroxyacyl-coenzyme A dehydrogenase, mitochondrial-like	933	20	0	91.45	6	P:GO:0006631; F:GO:0016616; F:GO:0070403	P:fatty acid metabolic process; F:oxidoreductase activity, acting on the CH-OH group of donors, NAD or NADP as acceptor; F:NAD+ binding	EC:1.1.1	Acting on the CH-OH group of donors	IPR013328 (G3DSA:1.10.1040.GENE3D); IPR022694 (PIRSF); IPR006108 (PFAM); G3DSA:3.40.50.720 (GENE3D); IPR006176 (PFAM); PTHR43561 (PANTHER); IPR008927 (SUPERFAMILY); IPR036291 (SUPERFAMILY)	P:GO:0006631; F:GO:0016491; F:GO:0016616; F:GO:0070403	P:fatty acid metabolic process; F:oxidoreductase activity; F:oxidoreductase activity, acting on the CH-OH group of donors, NAD or NADP as acceptor; F:NAD+ binding
TRUE	[INTERPRO, BLASTED, MAPPED, ANNOTATED]	Pcan_11883	AN1-type zinc finger protein 4-like	1641	20	0	73.4	2	F:GO:0008270	F:zinc ion binding			IPR019956 (PRINTS); IPR000626 (PFAM); G3DSA:3.10.20.90 (GENE3D); IPR035896 (G3DSA:4.10.1110.GENE3D); mobidb-lite (MOBIDB_LITE); mobidb-lite (MOBIDB_LITE); PTHR46728 (PANTHER); IPR000058 (PROSITE_PROFILES); IPR000626 (PROSITE_PROFILES); cd01802 (CDD); IPR035896 (SUPERFAMILY); IPR029071 (SUPERFAMILY)	F:GO:0005515; F:GO:0008270	F:protein binding; F:zinc ion binding
TRUE	[INTERPRO, BLASTED, ANNOTATED]	Pcan_11879	uncharacterized protein LOC110999131	2994	20	0	86.57	3	P:GO:0001737; P:GO:0042067; C:GO:0005737	P:establishment of imaginal disc-derived wing hair orientation; P:establishment of ommatidial planar polarity; C:cytoplasm			IPR036770 (G3DSA:1.25.40.GENE3D); IPR002110 (PFAM); IPR002110 (PFAM); mobidb-lite (MOBIDB_LITE); mobidb-lite (MOBIDB_LITE); mobidb-lite (MOBIDB_LITE); mobidb-lite (MOBIDB_LITE); mobidb-lite (MOBIDB_LITE); mobidb-lite (MOBIDB_LITE); mobidb-lite (MOBIDB_LITE); mobidb-lite (MOBIDB_LITE); mobidb-lite (MOBIDB_LITE); mobidb-lite (MOBIDB_LITE); PTHR24203 (PANTHER); PTHR24203:SF7 (PANTHER); PS50297 (PROS…	F:GO:0005515	F:protein binding
TRUE	[INTERPRO, BLASTED, ANNOTATED]	Pcan_11873	U5 small nuclear ribonucleoprotein 40 kDa protein	1050	20	0	96.52	3	P:GO:0000398; F:GO:0003723; C:GO:0005682	P:mRNA splicing, via spliceosome; F:RNA binding; C:U5 snRNP			IPR020472 (PRINTS); IPR001680 (PFAM); IPR015943 (G3DSA:2.130.10.GENE3D); PTHR44006 (PANTHER); PS50294 (PROSITE_PROFILES); IPR001680 (PROSITE_PROFILES); IPR001680 (PROSITE_PROFILES); PS50294 (PROSITE_PROFILES); PS50294 (PROSITE_PROFILES); IPR001680 (PROSITE_PROFILES); IPR001680 (PROSITE_PROFILES); PS50294 (PROSITE_PROFILES); PS50294 (PROSITE_PROFILES); IPR001680 (PROSITE_PROFILES); PS50294 (PROSIT…	F:GO:0005515	F:protein binding
TRUE	[INTERPRO, BLASTED, MAPPED]	Pcan_11865	KRAB-A domain-containing protein 2-like	207	20	1.45728e-31	74.19	2	P:GO:0015074; F:GO:0003676	P:DNA integration; F:nucleic acid binding			no IPS match	no IPS match	no IPS match
TRUE	[INTERPRO, BLASTED, MAPPED, ANNOTATED]	Pcan_11851	microsomal triglyceride transfer protein large subunit	1659	20	0	67.23	4	P:GO:0015914; F:GO:0005548	P:phospholipid transport; F:phospholipid transporter activity	EC:7	Translocases	IPR045811 (PFAM); IPR011030 (G3DSA:1.25.10.GENE3D); IPR039988 (PANTHER); PTHR13024:SF0 (PANTHER); IPR016024 (SUPERFAMILY)	F:GO:0005548; F:GO:0008289	F:phospholipid transporter activity; F:lipid binding
TRUE	[INTERPRO, BLASTED, MAPPED, ANNOTATED]	Pcan_11839	fatty acid synthase	6969	20	0	84.36	31	P:GO:0005977; P:GO:0006633; P:GO:0006723; P:GO:0019432; P:GO:0071329; P:GO:1902321; F:GO:0004313; F:GO:0004315; F:GO:0004316; F:GO:0004317; F:GO:0004320; F:GO:0008659; F:GO:0008693; F:GO:0016295; F:GO:0016296; F:GO:0031177; F:GO:0047117; F:GO:0047451	P:glycogen metabolic process; P:fatty acid biosynthetic process; P:cuticle hydrocarbon biosynthetic process; P:triglyceride biosynthetic process; P:cellular response to sucrose stimulus; P:methyl-branched fatty acid biosynthetic process; F:[acyl-carrier-protein] S-acetyltransferase activity; F:3-oxoacyl-[acyl-carrier-protein] synthase activity; F:3-oxoacyl-[acyl-carrier-protein] reductase (NADPH)…	EC:2.3.1.85; EC:2.3.1.41; EC:3.1.2.14; EC:2.3.1.38; EC:4.2.1.59; EC:1.1.1.100; EC:1.3.1.39	Fatty-acid synthase system; Beta-ketoacyl-[acyl-carrier-protein] synthase I; Oleoyl-[acyl-carrier-protein] hydrolase; [Acyl-carrier-protein] S-acetyltransferase; 3-hydroxyacyl-[acyl-carrier-protein] dehydratase; 3-oxoacyl-[acyl-carrier-protein] reductase; Enoyl-[acyl-carrier-protein] reductase (NADPH, Re-specific)	IPR036736 (G3DSA:1.10.1200.GENE3D); IPR001031 (PFAM); IPR014031 (PFAM); IPR032821 (PFAM); G3DSA:3.90.180.10 (GENE3D); G3DSA:3.30.70.3290 (GENE3D); IPR009081 (PFAM); IPR001227 (G3DSA:3.40.366.GENE3D); PF13602 (PFAM); IPR020807 (PFAM); IPR014043 (PFAM); IPR016039 (G3DSA:3.40.47.GENE3D); IPR014030 (PFAM); IPR029058 (G3DSA:3.40.50.GENE3D); IPR042104 (G3DSA:3.10.129.GENE3D); G3DSA:3.40.50.720 (GENE3D)…	P:GO:0009058; F:GO:0016740; F:GO:0016746	P:biosynthetic process; F:transferase activity; F:acyltransferase activity
TRUE	[INTERPRO, BLASTED, MAPPED, ANNOTATED]	Pcan_11836	proteasome subunit alpha type-6-like	741	20	5.72895e-151	95.85	8	P:GO:0006511; P:GO:0043161; C:GO:0005634; C:GO:0005737; C:GO:0019773	P:ubiquitin-dependent protein catabolic process; P:proteasome-mediated ubiquitin-dependent protein catabolic process; C:nucleus; C:cytoplasm; C:proteasome core complex, alpha-subunit complex			IPR029055 (G3DSA:3.60.20.GENE3D); IPR000426 (PFAM); IPR001353 (PFAM); PTHR11599:SF110 (PANTHER); PTHR11599 (PANTHER); IPR023332 (PROSITE_PROFILES); IPR034642 (CDD); IPR029055 (SUPERFAMILY)	P:GO:0006511; P:GO:0051603; C:GO:0005839; C:GO:0019773	P:ubiquitin-dependent protein catabolic process; P:proteolysis involved in protein catabolic process; C:proteasome core complex; C:proteasome core complex, alpha-subunit complex
TRUE	[INTERPRO, BLASTED, MAPPED, ANNOTATED]	Pcan_11806	pre-mRNA-splicing factor ATP-dependent RNA helicase PRP16	1596	20	0	98.8	11	P:GO:0000381; P:GO:0022414; F:GO:0003723; F:GO:0003724; F:GO:0004386; F:GO:0005524; F:GO:0016887; C:GO:0005681; C:GO:0005737	P:regulation of alternative mRNA splicing, via spliceosome; P:reproductive process; F:RNA binding; F:RNA helicase activity; F:helicase activity; F:ATP binding; F:ATP hydrolysis activity; C:spliceosomal complex; C:cytoplasm	EC:3.6.1; EC:3.6.4.13	Acting on acid anhydrides; RNA helicase	IPR011709 (PFAM); IPR001650 (PFAM); IPR007502 (PFAM); IPR027417 (G3DSA:3.40.50.GENE3D); G3DSA:1.20.120.1080 (GENE3D); mobidb-lite (MOBIDB_LITE); mobidb-lite (MOBIDB_LITE); PTHR18934:SF233 (PANTHER); PTHR18934 (PANTHER); IPR001650 (PROSITE_PROFILES); cd18791 (CDD); IPR027417 (SUPERFAMILY)	F:GO:0004386	F:helicase activity
TRUE	[INTERPRO, BLASTED]	Pcan_11801	TBC1 domain family member 14-like	1263	20	0	87.06						IPR000195 (PFAM); G3DSA:1.10.472.80 (GENE3D); G3DSA:1.10.8.270 (GENE3D); G3DSA:1.10.10.750 (GENE3D); PTHR22957 (PANTHER); PTHR22957:SF367 (PANTHER); IPR000195 (PROSITE_PROFILES); IPR035969 (SUPERFAMILY); IPR035969 (SUPERFAMILY)	no GO terms	no GO terms
TRUE	[INTERPRO, BLASTED]	Pcan_11798	TBC1 domain family member 14-like	426	20	7.19946e-76	92.25						mobidb-lite (MOBIDB_LITE); mobidb-lite (MOBIDB_LITE)	no GO terms	no GO terms
TRUE	[INTERPRO, BLASTED, MAPPED, ANNOTATED]	Pcan_11795	lysosomal alpha-glucosidase-like isoform X1	3303	20	0	84.44	8	P:GO:0005975; F:GO:0030246; F:GO:0090599; C:GO:0016021	P:carbohydrate metabolic process; F:carbohydrate binding; F:alpha-glucosidase activity; C:integral component of membrane	EC:3.2.1.20	Alpha-glucosidase	IPR013780 (G3DSA:2.60.40.GENE3D); G3DSA:3.20.20.80 (GENE3D); IPR044913 (G3DSA:4.10.110.GENE3D); IPR000519 (PFAM); IPR025887 (PFAM); G3DSA:2.60.40.1760 (GENE3D); IPR013780 (G3DSA:2.60.40.GENE3D); IPR031727 (PFAM); IPR000322 (PFAM); PTHR22762 (PANTHER); PTHR22762:SF92 (PANTHER); IPR000519 (PROSITE_PROFILES); cd06602 (CDD); cd14752 (CDD); IPR000519 (CDD); SSF51011 (SUPERFAMILY); IPR011013 (SUPERFAMI…	P:GO:0005975; F:GO:0003824; F:GO:0004553; F:GO:0030246	P:carbohydrate metabolic process; F:catalytic activity; F:hydrolase activity, hydrolyzing O-glycosyl compounds; F:carbohydrate binding
TRUE	[INTERPRO, BLASTED, MAPPED, ANNOTATED]	Pcan_11782	respirasome Complex Assembly Factor 1	387	20	5.91933e-73	93.91	4	P:GO:0097250; C:GO:0016021	P:mitochondrial respirasome assembly; C:integral component of membrane			IPR029008 (PFAM); IPR010742 (PANTHER); PTHR12906:SF0 (PANTHER)	P:GO:0097250	P:mitochondrial respirasome assembly
TRUE	[INTERPRO, BLASTED, MAPPED, ANNOTATED]	Pcan_11761	MAPK regulated corepressor interacting protein 2	366	20	1.75217e-73	84.98	4	C:GO:0005634; C:GO:0010494	C:nucleus; C:cytoplasmic stress granule			IPR029428 (PFAM); mobidb-lite (MOBIDB_LITE); mobidb-lite (MOBIDB_LITE); mobidb-lite (MOBIDB_LITE)	no GO terms	no GO terms
TRUE	[INTERPRO, BLASTED, MAPPED, ANNOTATED]	Pcan_11746	serine/threonine-protein kinase meng-po	2013	20	0	88.56	9	P:GO:0006468; P:GO:0007498; P:GO:0018105; P:GO:0018107; P:GO:0044260; F:GO:0004672; F:GO:0004674; F:GO:0005524	P:protein phosphorylation; P:mesoderm development; P:peptidyl-serine phosphorylation; P:peptidyl-threonine phosphorylation; P:cellular macromolecule metabolic process; F:protein kinase activity; F:protein serine/threonine kinase activity; F:ATP binding	EC:2.7.1	Transferring phosphorus-containing groups	IPR000719 (PFAM); G3DSA:1.10.510.10 (GENE3D); mobidb-lite (MOBIDB_LITE); mobidb-lite (MOBIDB_LITE); mobidb-lite (MOBIDB_LITE); PTHR24359 (PANTHER); PTHR24359:SF26 (PANTHER); IPR000719 (PROSITE_PROFILES); IPR011009 (SUPERFAMILY)	P:GO:0006468; F:GO:0004672; F:GO:0005524	P:protein phosphorylation; F:protein kinase activity; F:ATP binding
TRUE	[INTERPRO, BLASTED, MAPPED, ANNOTATED]	Pcan_11730	uncharacterized protein LOC111003064	5145	20	0	85.29	10	P:GO:0007411; P:GO:0007480; P:GO:0035025; P:GO:0035277; P:GO:0050790; F:GO:0005085; F:GO:0031267; C:GO:0045179	P:axon guidance; P:imaginal disc-derived leg morphogenesis; P:positive regulation of Rho protein signal transduction; P:spiracle morphogenesis, open tracheal system; P:regulation of catalytic activity; F:guanyl-nucleotide exchange factor activity; F:small GTPase binding; C:apical cortex			IPR035899 (G3DSA:1.20.900.GENE3D); IPR000219 (PFAM); mobidb-lite (MOBIDB_LITE); mobidb-lite (MOBIDB_LITE); mobidb-lite (MOBIDB_LITE); mobidb-lite (MOBIDB_LITE); mobidb-lite (MOBIDB_LITE); mobidb-lite (MOBIDB_LITE); mobidb-lite (MOBIDB_LITE); mobidb-lite (MOBIDB_LITE); mobidb-lite (MOBIDB_LITE); PTHR46006:SF5 (PANTHER); PTHR46006 (PANTHER); IPR000219 (PROSITE_PROFILES); IPR001849 (PROSITE_PROFILES…	F:GO:0005085	F:guanyl-nucleotide exchange factor activity
TRUE	[INTERPRO, BLASTED, MAPPED, ANNOTATED]	Pcan_11721	cysteine sulfinic acid decarboxylase	1518	20	0	92.93	12	P:GO:0006212; P:GO:0007632; P:GO:0019483; P:GO:0019752; P:GO:0042136; P:GO:0042178; P:GO:0048066; F:GO:0004068; F:GO:0004351; F:GO:0030170	P:uracil catabolic process; P:visual behavior; P:beta-alanine biosynthetic process; P:carboxylic acid metabolic process; P:neurotransmitter biosynthetic process; P:xenobiotic catabolic process; P:developmental pigmentation; F:aspartate 1-decarboxylase activity; F:glutamate decarboxylase activity; F:pyridoxal phosphate binding	EC:4.1.1.15; EC:4.1.1.11	Glutamate decarboxylase; Aspartate 1-decarboxylase	IPR002129 (PFAM); G3DSA:3.90.1150.170 (GENE3D); IPR015421 (G3DSA:3.40.640.GENE3D); PTHR45677:SF12 (PANTHER); PTHR45677 (PANTHER); cd06450 (CDD); IPR015424 (SUPERFAMILY)	P:GO:0019752; F:GO:0003824; F:GO:0016830; F:GO:0030170	P:carboxylic acid metabolic process; F:catalytic activity; F:carbon-carbon lyase activity; F:pyridoxal phosphate binding
TRUE	[INTERPRO, BLASTED, MAPPED, ANNOTATED]	Pcan_11700	thioredoxin, mitochondrial	450	20	3.57586e-106	91	17	P:GO:0000098; P:GO:0001666; P:GO:0006979; P:GO:0009063; P:GO:0009410; P:GO:0009725; P:GO:0009749; P:GO:0014070; P:GO:0031669; P:GO:0048678; F:GO:0015035; F:GO:0044877; C:GO:0005730; C:GO:0005759; C:GO:0030425; C:GO:0043025	P:sulfur amino acid catabolic process; P:response to hypoxia; P:response to oxidative stress; P:cellular amino acid catabolic process; P:response to xenobiotic stimulus; P:response to hormone; P:response to glucose; P:response to organic cyclic compound; P:cellular response to nutrient levels; P:response to axon injury; F:protein-disulfide reductase activity; F:protein-containing complex binding;…	EC:1.8	Acting on a sulfur group of donors	PR00421 (PRINTS); IPR013766 (PFAM); G3DSA:3.40.30.10 (GENE3D); IPR005746 (TIGRFAM); PTHR43601 (PANTHER); PTHR43601:SF3 (PANTHER); IPR013766 (PROSITE_PROFILES); cd02947 (CDD); IPR036249 (SUPERFAMILY)	F:GO:0015035	F:protein-disulfide reductase activity
TRUE	[INTERPRO, BLASTED, MAPPED, ANNOTATED]	Pcan_11699	eukaryotic translation initiation factor 3 subunit L	1608	20	0	97.13	11	P:GO:0001732; F:GO:0003723; F:GO:0003743; C:GO:0005852; C:GO:0016282; C:GO:0033290	P:formation of cytoplasmic translation initiation complex; F:RNA binding; F:translation initiation factor activity; C:eukaryotic translation initiation factor 3 complex; C:eukaryotic 43S preinitiation complex; C:eukaryotic 48S preinitiation complex			IPR019382 (PFAM); IPR019382 (PANTHER); IPR000717 (PROSITE_PROFILES); IPR019382 (HAMAP); IPR011990 (SUPERFAMILY)	F:GO:0003743; F:GO:0005515; C:GO:0005737; C:GO:0005852	F:translation initiation factor activity; F:protein binding; C:cytoplasm; C:eukaryotic translation initiation factor 3 complex
TRUE	[INTERPRO, BLASTED, MAPPED, ANNOTATED]	Pcan_11676	cysteine and histidine-rich protein 1-like isoform X2	978	20	0	93.77	9	P:GO:0006511; P:GO:0016567; F:GO:0004842; F:GO:0008270; F:GO:0046872; C:GO:0005737	P:ubiquitin-dependent protein catabolic process; P:protein ubiquitination; F:ubiquitin-protein transferase activity; F:zinc ion binding; F:metal ion binding; C:cytoplasm	EC:2	Transferases	IPR018121 (PFAM); IPR013083 (G3DSA:3.30.40.GENE3D); IPR004162 (PANTHER); PTHR45877:SF3 (PANTHER); SSF49599 (SUPERFAMILY)	P:GO:0006511; P:GO:0007275; C:GO:0005737	P:ubiquitin-dependent protein catabolic process; P:multicellular organism development; C:cytoplasm
TRUE	[INTERPRO, BLASTED, MAPPED, ANNOTATED]	Pcan_11668	ATP-dependent RNA helicase p62	1605	20	0	98.01	10	F:GO:0003677; F:GO:0003724; F:GO:0005524; F:GO:0016887; C:GO:0005634	F:DNA binding; F:RNA helicase activity; F:ATP binding; F:ATP hydrolysis activity; C:nucleus	EC:3.6.1; EC:3.6.4.13	Acting on acid anhydrides; RNA helicase	IPR001650 (PFAM); IPR011545 (PFAM); IPR027417 (G3DSA:3.40.50.GENE3D); IPR027417 (G3DSA:3.40.50.GENE3D); mobidb-lite (MOBIDB_LITE); mobidb-lite (MOBIDB_LITE); mobidb-lite (MOBIDB_LITE); PTHR47958 (PANTHER); PTHR47958:SF73 (PANTHER); IPR014014 (PROSITE_PROFILES); IPR001650 (PROSITE_PROFILES); IPR014001 (PROSITE_PROFILES); cd18787 (CDD); IPR027417 (SUPERFAMILY); IPR027417 (SUPERFAMILY)	F:GO:0003676; F:GO:0003724; F:GO:0005524	F:nucleic acid binding; F:RNA helicase activity; F:ATP binding
TRUE	[INTERPRO, BLASTED, MAPPED, ANNOTATED]	Pcan_11667	histone deacetylase HDAC1	1479	20	0	98.06	44	P:GO:0000122; P:GO:0006099; P:GO:0006101; P:GO:0006325; P:GO:0006805; P:GO:0007350; P:GO:0008340; P:GO:0010259; P:GO:0010771; P:GO:0016575; P:GO:0016999; P:GO:0022904; P:GO:0030261; P:GO:0031507; P:GO:0032268; P:GO:0035065; P:GO:0044703; P:GO:0045665; P:GO:0045879; P:GO:0048477; P:GO:0050771; P:GO:0061086; P:GO:0070983; P:GO:0071103; P:GO:0072091; P:GO:1902692; P:GO:1905268; P:GO:2000113; P:GO:20…	P:negative regulation of transcription by RNA polymerase II; P:tricarboxylic acid cycle; P:citrate metabolic process; P:chromatin organization; P:xenobiotic metabolic process; P:blastoderm segmentation; P:determination of adult lifespan; P:multicellular organism aging; P:negative regulation of cell morphogenesis involved in differentiation; P:histone deacetylation; P:antibiotic metabolic process;…	EC:3.5.1.98	Histone deacetylase	IPR003084 (PRINTS); IPR000286 (PRINTS); IPR003084 (PIRSF); IPR023801 (PFAM); IPR037138 (G3DSA:3.40.800.GENE3D); mobidb-lite (MOBIDB_LITE); mobidb-lite (MOBIDB_LITE); PTHR10625 (PANTHER); PTHR10625:SF187 (PANTHER); IPR023696 (SUPERFAMILY)	P:GO:0016575; F:GO:0004407	P:histone deacetylation; F:histone deacetylase activity
TRUE	[INTERPRO, BLASTED, MAPPED, ANNOTATED]	Pcan_11664	glomulin-like isoform X1	2523	20	0	81.36	13	P:GO:0006744; P:GO:0031324; P:GO:0031397; P:GO:0032268; P:GO:0043086; F:GO:0008289; F:GO:0031625; F:GO:0055105; C:GO:0005739; C:GO:0031461	P:ubiquinone biosynthetic process; P:negative regulation of cellular metabolic process; P:negative regulation of protein ubiquitination; P:regulation of cellular protein metabolic process; P:negative regulation of catalytic activity; F:lipid binding; F:ubiquitin protein ligase binding; F:ubiquitin-protein transferase inhibitor activity; C:mitochondrion; C:cullin-RING ubiquitin ligase complex			G3DSA:1.10.357.10 (GENE3D); IPR012762 (TIGRFAM); IPR013877 (PFAM); IPR013718 (PFAM); IPR019516 (PANTHER)	P:GO:0006744; F:GO:0008289	P:ubiquinone biosynthetic process; F:lipid binding
TRUE	[INTERPRO, BLASTED]	Pcan_11637	cuticle protein 16.5-like	777	20	1.6691e-78	84.4						no IPS match	no IPS match	no IPS match
TRUE	[INTERPRO, BLASTED]	Pcan_11636	cuticle protein 16.5-like	633	20	2.19089e-07	89.16						no IPS match	no IPS match	no IPS match
TRUE	[INTERPRO, BLASTED, MAPPED, ANNOTATED]	Pcan_11635	cuticle protein 63-like	525	20	9.7181e-50	83.9	2	C:GO:0016021	C:integral component of membrane			no IPS match	no IPS match	no IPS match
TRUE	[INTERPRO, BLASTED]	Pcan_11634	cuticle protein 21-like	366	20	1.25482e-42	83.04						mobidb-lite (MOBIDB_LITE)	no GO terms	no GO terms
TRUE	[INTERPRO, BLASTED, MAPPED]	Pcan_11633	pupal cuticle protein G1A-like	696	20	3.27098e-123	68.65	2	C:GO:0016020; C:GO:0016021	C:membrane; C:integral component of membrane			no IPS match	no IPS match	no IPS match
TRUE	[INTERPRO, BLASTED]	Pcan_11632	proline-rich protein 36-like	2238	20	2.99526e-161	80.05						mobidb-lite (MOBIDB_LITE); mobidb-lite (MOBIDB_LITE)	no GO terms	no GO terms
TRUE	[INTERPRO, BLASTED]	Pcan_11631	larval/pupal cuticle protein H1C-like	1116	20	4.04917e-17	83.32						no IPS match	no IPS match	no IPS match
TRUE	[INTERPRO, BLASTED]	Pcan_11628	unnamed protein product	339	1	1.14623e-07	90.48						no IPS match	no IPS match	no IPS match
TRUE	[INTERPRO, BLASTED]	Pcan_11625	pupal cuticle protein C1B-like	249	5	1.57534e-05	95.65						no IPS match	no IPS match	no IPS match
TRUE	[INTERPRO, NO-BLAST]	Pcan_11621	---NA---	216									no IPS match	no IPS match	no IPS match
TRUE	[INTERPRO, BLASTED, MAPPED, ANNOTATED]	Pcan_11605	cytochrome b-c1 complex subunit 2, mitochondrial	1362	20	0	87.39	13	P:GO:0006122; P:GO:0006627; P:GO:0006805; P:GO:0009167; P:GO:0015833; P:GO:0016310; P:GO:0044260; P:GO:0046034; F:GO:0004222; F:GO:0008121; F:GO:0008270; F:GO:0046872; C:GO:0005750	P:mitochondrial electron transport, ubiquinol to cytochrome c; P:protein processing involved in protein targeting to mitochondrion; P:xenobiotic metabolic process; P:purine ribonucleoside monophosphate metabolic process; P:peptide transport; P:phosphorylation; P:cellular macromolecule metabolic process; P:ATP metabolic process; F:metalloendopeptidase activity; F:ubiquinol-cytochrome-c reductase a…	EC:3.4.24; EC:1.10; EC:7.1.1.8	Acting on peptide bonds (peptidases); Acting on diphenols and related substances as donors; Quinol--cytochrome-c reductase	IPR011765 (PFAM); G3DSA:3.30.830.10 (GENE3D); IPR007863 (PFAM); G3DSA:3.30.830.10 (GENE3D); PTHR11851:SF216 (PANTHER); PTHR11851 (PANTHER); IPR011249 (SUPERFAMILY); IPR011249 (SUPERFAMILY)	F:GO:0046872	F:metal ion binding
TRUE	[INTERPRO, BLASTED, MAPPED, ANNOTATED]	Pcan_11598	purine nucleoside phosphorylase isoform X1	927	20	0	89.03	6	P:GO:0009116; F:GO:0004731; F:GO:0047975	P:nucleoside metabolic process; F:purine-nucleoside phosphorylase activity; F:guanosine phosphorylase activity	EC:2.4.2.15	Guanosine phosphorylase	IPR011268 (PIRSF); IPR011268 (TIGRFAM); IPR035994 (G3DSA:3.40.50.GENE3D); IPR011270 (TIGRFAM); IPR000845 (PFAM); IPR011268 (PANTHER); IPR011268 (CDD); IPR035994 (SUPERFAMILY)	P:GO:0006139; P:GO:0009116; F:GO:0003824; F:GO:0004731	P:nucleobase-containing compound metabolic process; P:nucleoside metabolic process; F:catalytic activity; F:purine-nucleoside phosphorylase activity
TRUE	[INTERPRO, BLASTED]	Pcan_11592	pupal cuticle protein G1A-like	678	20	1.8812e-63	61.85						no IPS match	no IPS match	no IPS match
TRUE	[INTERPRO, BLASTED, MAPPED]	Pcan_11589	WAS/WASL-interacting protein family member 3-like	399	20	4.46083e-55	81.68	2	C:GO:0016020; C:GO:0016021	C:membrane; C:integral component of membrane			mobidb-lite (MOBIDB_LITE)	no GO terms	no GO terms
TRUE	[INTERPRO, BLASTED]	Pcan_11588	uncharacterized protein LOC110999790	432	20	3.2279e-84	85.54						no IPS match	no IPS match	no IPS match
TRUE	[INTERPRO, BLASTED]	Pcan_11561	uncharacterized protein LOC111001258 isoform X1	1998	20	0	90.41						IPR032062 (PFAM); PTHR47890 (PANTHER)	no GO terms	no GO terms
TRUE	[INTERPRO, BLASTED, MAPPED, ANNOTATED]	Pcan_11552	protein yellow	1371	20	0	91.07	4	P:GO:0042438; P:GO:0048067; C:GO:0016021	P:melanin biosynthetic process; P:cuticle pigmentation; C:integral component of membrane			IPR017996 (PRINTS); IPR011042 (G3DSA:2.120.10.GENE3D); IPR017996 (PFAM); PTHR10009:SF12 (PANTHER); IPR017996 (PANTHER); SSF101898 (SUPERFAMILY)	no GO terms	no GO terms
TRUE	[INTERPRO, BLASTED, MAPPED, ANNOTATED]	Pcan_11535	uncharacterized protein LOC110992715 isoform X1	1653	20	0	85.55	2	C:GO:0016021	C:integral component of membrane			IPR013568 (PFAM); G3DSA:3.40.50.11530 (GENE3D)	no GO terms	no GO terms
TRUE	[INTERPRO, BLASTED, ANNOTATED]	Pcan_11524	SUZ domain-containing protein 1	564	20	1.11143e-133	91.38	1	P:GO:0019233	P:sensory perception of pain			IPR024642 (PFAM); IPR024771 (PFAM); mobidb-lite (MOBIDB_LITE); IPR039228 (PANTHER); PTHR31796:SF2 (PANTHER); IPR024771 (PROSITE_PROFILES); IPR024642 (PROSITE_PROFILES)	no GO terms	no GO terms
TRUE	[INTERPRO, BLASTED, MAPPED, ANNOTATED]	Pcan_11494	cytochrome P450 CYP12A2-like	1530	20	0	82.16	12	P:GO:0008152; P:GO:0009410; P:GO:0046680; F:GO:0004497; F:GO:0005506; F:GO:0016705; F:GO:0020037; F:GO:0030342; C:GO:0005739	P:metabolic process; P:response to xenobiotic stimulus; P:response to DDT; F:monooxygenase activity; F:iron ion binding; F:oxidoreductase activity, acting on paired donors, with incorporation or reduction of molecular oxygen; F:heme binding; F:1-alpha,25-dihydroxyvitamin D3 24-hydroxylase activity; C:mitochondrion	EC:1.14	Acting on paired donors, with incorporation or reduction of molecular oxygen. The oxygen incorporated need not be derived from O(2)	IPR001128 (PRINTS); IPR002401 (PRINTS); IPR001128 (PFAM); IPR036396 (G3DSA:1.10.630.GENE3D); PTHR24291:SF155 (PANTHER); PTHR24291 (PANTHER); IPR036396 (SUPERFAMILY)	F:GO:0004497; F:GO:0005506; F:GO:0016705; F:GO:0020037	F:monooxygenase activity; F:iron ion binding; F:oxidoreductase activity, acting on paired donors, with incorporation or reduction of molecular oxygen; F:heme binding
TRUE	[INTERPRO, BLASTED, ANNOTATED]	Pcan_11487	coiled-coil-helix-coiled-coil-helix domain-containing protein 10, mitochondrial-like	825	20	5.72845e-69	92.07	2	P:GO:0007005; C:GO:0005739	P:mitochondrion organization; C:mitochondrion			mobidb-lite (MOBIDB_LITE); mobidb-lite (MOBIDB_LITE); PTHR13523:SF4 (PANTHER); PTHR13523 (PANTHER); PS51808 (PROSITE_PROFILES)	no GO terms	no GO terms
TRUE	[INTERPRO, BLASTED, MAPPED, ANNOTATED]	Pcan_11484	COP9 signalosome complex subunit 7b	822	20	0	94.48	15	P:GO:0000338; P:GO:0010387; P:GO:0036099; P:GO:0044260; P:GO:0044703; P:GO:0048140; P:GO:0048142; P:GO:0050821; F:GO:0005515; C:GO:0005737; C:GO:0008180; C:GO:0034399	P:protein deneddylation; P:COP9 signalosome assembly; P:female germ-line stem cell population maintenance; P:cellular macromolecule metabolic process; P:multi-organism reproductive process; P:male germ-line cyst encapsulation; P:germarium-derived cystoblast division; P:protein stabilization; F:protein binding; C:cytoplasm; C:COP9 signalosome; C:nuclear periphery			IPR041481 (PFAM); IPR000717 (PFAM); mobidb-lite (MOBIDB_LITE); IPR027530 (PTHR15350:PANTHER); IPR045237 (PANTHER); IPR000717 (PROSITE_PROFILES)	P:GO:0010387; C:GO:0008180	P:COP9 signalosome assembly; C:COP9 signalosome
TRUE	[INTERPRO, BLASTED, MAPPED, ANNOTATED]	Pcan_11478	CTD nuclear envelope phosphatase 1 homolog	732	20	1.74157e-166	99.42	14	P:GO:0006357; P:GO:0006470; P:GO:0006998; P:GO:0007474; P:GO:0010867; P:GO:0016311; P:GO:0030514; P:GO:0048731; P:GO:2000112; F:GO:0004722; F:GO:0016791; C:GO:0005789; C:GO:0031965; C:GO:0071595	P:regulation of transcription by RNA polymerase II; P:protein dephosphorylation; P:nuclear envelope organization; P:imaginal disc-derived wing vein specification; P:positive regulation of triglyceride biosynthetic process; P:dephosphorylation; P:negative regulation of BMP signaling pathway; P:system development; P:regulation of cellular macromolecule biosynthetic process; F:protein serine/threoni…	EC:3.1.3.16	Protein-serine/threonine phosphatase	IPR023214 (G3DSA:3.40.50.GENE3D); IPR011948 (TIGRFAM); IPR004274 (PFAM); PTHR12210:SF140 (PANTHER); PTHR12210 (PANTHER); IPR004274 (PROSITE_PROFILES); cd07521 (CDD); IPR036412 (SUPERFAMILY)	F:GO:0016791	F:phosphatase activity
TRUE	[INTERPRO, BLASTED, MAPPED, ANNOTATED]	Pcan_11462	RNA-binding protein with serine-rich domain 1-A-like	849	20	1.0247e-106	92.34	6	P:GO:0000335; P:GO:0008380; F:GO:0003723; F:GO:0003729; C:GO:0005634	P:negative regulation of transposition, DNA-mediated; P:RNA splicing; F:RNA binding; F:mRNA binding; C:nucleus			IPR012677 (G3DSA:3.30.70.GENE3D); IPR000504 (PFAM); mobidb-lite (MOBIDB_LITE); mobidb-lite (MOBIDB_LITE); mobidb-lite (MOBIDB_LITE); mobidb-lite (MOBIDB_LITE); mobidb-lite (MOBIDB_LITE); PTHR15481:SF0 (PANTHER); PTHR15481 (PANTHER); IPR000504 (PROSITE_PROFILES); IPR034201 (CDD); IPR035979 (SUPERFAMILY)	F:GO:0003676; F:GO:0003723	F:nucleic acid binding; F:RNA binding
TRUE	[INTERPRO, BLASTED, ANNOTATED]	Pcan_11453	serine/arginine repetitive matrix protein 1 isoform X1	2889	20	0	93.4	4	P:GO:0048104; C:GO:0005912; C:GO:0005927; C:GO:0016324	P:establishment of body hair or bristle planar orientation; C:adherens junction; C:muscle tendon junction; C:apical plasma membrane			mobidb-lite (MOBIDB_LITE); mobidb-lite (MOBIDB_LITE); mobidb-lite (MOBIDB_LITE); mobidb-lite (MOBIDB_LITE); mobidb-lite (MOBIDB_LITE); mobidb-lite (MOBIDB_LITE); mobidb-lite (MOBIDB_LITE); mobidb-lite (MOBIDB_LITE); mobidb-lite (MOBIDB_LITE); mobidb-lite (MOBIDB_LITE); mobidb-lite (MOBIDB_LITE); mobidb-lite (MOBIDB_LITE); mobidb-lite (MOBIDB_LITE)	no GO terms	no GO terms
TRUE	[INTERPRO, BLASTED, MAPPED, ANNOTATED]	Pcan_11444	ATP-binding cassette sub-family F member 3	2118	20	0	96.86	2	F:GO:0005524	F:ATP binding			IPR032781 (PFAM); IPR027417 (G3DSA:3.40.50.GENE3D); IPR003439 (PFAM); IPR003439 (PFAM); PTHR19211 (PANTHER); PTHR19211:SF45 (PANTHER); IPR003439 (PROSITE_PROFILES); IPR003439 (PROSITE_PROFILES); cd03221 (CDD); cd03221 (CDD); IPR027417 (SUPERFAMILY); IPR027417 (SUPERFAMILY)	F:GO:0005524	F:ATP binding
TRUE	[INTERPRO, BLASTED, MAPPED, ANNOTATED]	Pcan_11428	Plasma alpha-L-fucosidase	2796	20	0	74.73	11	P:GO:0006004; P:GO:0006027; P:GO:0007339; P:GO:0042742; P:GO:0044703; F:GO:0004560; F:GO:0042806; C:GO:0002081; C:GO:0097524	P:fucose metabolic process; P:glycosaminoglycan catabolic process; P:binding of sperm to zona pellucida; P:defense response to bacterium; P:multi-organism reproductive process; F:alpha-L-fucosidase activity; F:fucose binding; C:outer acrosomal membrane; C:sperm plasma membrane	EC:3.2.1.51	Alpha-L-fucosidase	IPR016286 (PRINTS); G3DSA:3.20.20.80 (GENE3D); IPR031919 (PFAM); G3DSA:3.20.20.80 (GENE3D); IPR013780 (G3DSA:2.60.40.GENE3D); IPR000933 (PFAM); IPR000933 (PANTHER); IPR028755 (PTHR10030:PANTHER); IPR028755 (PTHR10030:PANTHER); IPR017853 (SUPERFAMILY); IPR017853 (SUPERFAMILY)	P:GO:0005975; P:GO:0006004; F:GO:0004560	P:carbohydrate metabolic process; P:fucose metabolic process; F:alpha-L-fucosidase activity
TRUE	[INTERPRO, BLASTED, MAPPED, ANNOTATED]	Pcan_11418	isocitrate dehydrogenase [NADP] cytoplasmic	1227	20	0	98.05	15	P:GO:0006097; P:GO:0006099; P:GO:0006102; P:GO:0034599; F:GO:0000287; F:GO:0004450; F:GO:0051287; C:GO:0005739; C:GO:0005777	P:glyoxylate cycle; P:tricarboxylic acid cycle; P:isocitrate metabolic process; P:cellular response to oxidative stress; F:magnesium ion binding; F:isocitrate dehydrogenase (NADP+) activity; F:NAD binding; C:mitochondrion; C:peroxisome	EC:1.1.1.42	Isocitrate dehydrogenase (NADP(+))	G3DSA:3.40.718.10 (GENE3D); IPR004790 (PIRSF); IPR024084 (PFAM); IPR004790 (TIGRFAM); PTHR11822:SF28 (PANTHER); IPR004790 (PANTHER); SSF53659 (SUPERFAMILY)	P:GO:0006102; F:GO:0004450	P:isocitrate metabolic process; F:isocitrate dehydrogenase (NADP+) activity
TRUE	[INTERPRO, BLASTED, MAPPED, ANNOTATED]	Pcan_11415	sugar transporter SWEET1	666	20	1.79965e-146	84.63	8	P:GO:0007431; P:GO:0008643; P:GO:0034219; F:GO:0051119; C:GO:0005886; C:GO:0016021	P:salivary gland development; P:carbohydrate transport; P:carbohydrate transmembrane transport; F:sugar transmembrane transporter activity; C:plasma membrane; C:integral component of membrane	EC:7	Translocases	IPR004316 (PFAM); G3DSA:1.20.1280.290 (GENE3D); PTHR10791:SF112 (PANTHER); PTHR10791 (PANTHER)	C:GO:0016021	C:integral component of membrane
TRUE	[INTERPRO, BLASTED, MAPPED, ANNOTATED]	Pcan_11410	protein Asterix	327	20	1.30851e-74	96.48	8	P:GO:0006457; P:GO:0045048; F:GO:0044183; C:GO:0030176	P:protein folding; P:protein insertion into ER membrane; F:protein folding chaperone; C:integral component of endoplasmic reticulum membrane			IPR005351 (PFAM); mobidb-lite (MOBIDB_LITE); mobidb-lite (MOBIDB_LITE); IPR005351 (PANTHER)	P:GO:0045048; F:GO:0044183; C:GO:0030176	P:protein insertion into ER membrane; F:protein folding chaperone; C:integral component of endoplasmic reticulum membrane
TRUE	[INTERPRO, BLASTED, MAPPED, ANNOTATED]	Pcan_11395	cytochrome P450 306a1	1617	20	0	88.67	16	P:GO:0001700; P:GO:0002066; P:GO:0006697; P:GO:0007298; P:GO:0040011; P:GO:0044703; P:GO:0051674; F:GO:0004497; F:GO:0005506; F:GO:0016705; F:GO:0020037; F:GO:0035302; C:GO:0005783	P:embryonic development via the syncytial blastoderm; P:columnar/cuboidal epithelial cell development; P:ecdysone biosynthetic process; P:border follicle cell migration; P:locomotion; P:multi-organism reproductive process; P:localization of cell; F:monooxygenase activity; F:iron ion binding; F:oxidoreductase activity, acting on paired donors, with incorporation or reduction of molecular oxygen; F…	EC:1.14	Acting on paired donors, with incorporation or reduction of molecular oxygen. The oxygen incorporated need not be derived from O(2)	IPR002401 (PRINTS); IPR001128 (PRINTS); IPR001128 (PFAM); IPR036396 (G3DSA:1.10.630.GENE3D); PTHR24300:SF308 (PANTHER); PTHR24300 (PANTHER); IPR036396 (SUPERFAMILY)	F:GO:0004497; F:GO:0005506; F:GO:0016705; F:GO:0020037	F:monooxygenase activity; F:iron ion binding; F:oxidoreductase activity, acting on paired donors, with incorporation or reduction of molecular oxygen; F:heme binding
TRUE	[INTERPRO, BLASTED, MAPPED, ANNOTATED]	Pcan_11389	39S ribosomal protein L16, mitochondrial	567	20	2.91103e-116	92.99	9	P:GO:0006412; P:GO:0032543; F:GO:0003735; F:GO:0019843; C:GO:0005737; C:GO:0005762; C:GO:0005840	P:translation; P:mitochondrial translation; F:structural constituent of ribosome; F:rRNA binding; C:cytoplasm; C:mitochondrial large ribosomal subunit; C:ribosome			IPR000114 (PRINTS); IPR016180 (PFAM); IPR036920 (G3DSA:3.90.1170.GENE3D); PTHR12220:SF13 (PANTHER); IPR000114 (PANTHER); IPR016180 (CDD); IPR036920 (SUPERFAMILY)	P:GO:0006412; F:GO:0003735; F:GO:0019843; C:GO:0005840	P:translation; F:structural constituent of ribosome; F:rRNA binding; C:ribosome
TRUE	[INTERPRO, BLASTED, MAPPED, ANNOTATED]	Pcan_11384	NECAP-like protein CG9132	699	20	5.06086e-151	90.06	4	P:GO:0006897; C:GO:0016020	P:endocytosis; C:membrane			IPR012466 (PFAM); IPR011993 (G3DSA:2.30.29.GENE3D); mobidb-lite (MOBIDB_LITE); mobidb-lite (MOBIDB_LITE); mobidb-lite (MOBIDB_LITE); PTHR12847:SF3 (PANTHER); PTHR12847 (PANTHER); IPR012466 (CDD); SSF50729 (SUPERFAMILY)	P:GO:0006897; C:GO:0016020	P:endocytosis; C:membrane
TRUE	[INTERPRO, BLASTED, MAPPED, ANNOTATED]	Pcan_11373	fungal protease inhibitor-1-like	318	20	3.66329e-67	89.87	4	P:GO:0010951; F:GO:0004867	P:negative regulation of endopeptidase activity; F:serine-type endopeptidase inhibitor activity			IPR021066 (PFAM); G3DSA:2.10.80.20 (GENE3D)	P:GO:0010466; F:GO:0030414	P:negative regulation of peptidase activity; F:peptidase inhibitor activity
TRUE	[INTERPRO, BLASTED, MAPPED, ANNOTATED]	Pcan_11366	T-cell immunomodulatory protein	1752	20	0	91.89	2	C:GO:0016021	C:integral component of membrane			IPR024881 (PANTHER); IPR028994 (SUPERFAMILY)	no GO terms	no GO terms
TRUE	[INTERPRO, BLASTED, MAPPED, ANNOTATED]	Pcan_11359	probable cytosolic iron-sulfur protein assembly protein Ciao1 isoform X1	1011	20	0	92.94	4	P:GO:0016226; C:GO:0097361	P:iron-sulfur cluster assembly; C:CIA complex			IPR020472 (PRINTS); IPR001680 (PFAM); IPR015943 (G3DSA:2.130.10.GENE3D); IPR028608 (PANTHER); IPR001680 (PROSITE_PROFILES); IPR001680 (PROSITE_PROFILES); PS50294 (PROSITE_PROFILES); IPR001680 (PROSITE_PROFILES); PS50294 (PROSITE_PROFILES); PS50294 (PROSITE_PROFILES); IPR001680 (PROSITE_PROFILES); IPR001680 (PROSITE_PROFILES); IPR001680 (PROSITE_PROFILES); PS50294 (PROSITE_PROFILES); PS50294 (PROS…	P:GO:0016226; F:GO:0005515; C:GO:0097361	P:iron-sulfur cluster assembly; F:protein binding; C:CIA complex
TRUE	[INTERPRO, BLASTED, MAPPED, ANNOTATED]	Pcan_11327	unnamed protein product	342	20	3.50914e-52	78.37	1	C:GO:0016021	C:integral component of membrane			mobidb-lite (MOBIDB_LITE)	no GO terms	no GO terms
TRUE	[INTERPRO, BLASTED, MAPPED, ANNOTATED]	Pcan_11318	aminoacyl tRNA synthase complex-interacting multifunctional protein 2 isoform X1	873	20	0	74.91	2	C:GO:0017101	C:aminoacyl-tRNA synthetase multienzyme complex			G3DSA:1.20.1050.130 (GENE3D); IPR042360 (PANTHER)	C:GO:0017101	C:aminoacyl-tRNA synthetase multienzyme complex
TRUE	[INTERPRO, BLASTED, ANNOTATED]	Pcan_11310	dnaJ homolog subfamily B member 6 isoform X1	888	20	7.32134e-167	90.74	2	P:GO:0006457; F:GO:0051082	P:protein folding; F:unfolded protein binding			IPR001623 (PRINTS); IPR036869 (G3DSA:1.10.287.GENE3D); IPR001623 (PFAM); PTHR43948:SF5 (PANTHER); PTHR43948 (PANTHER); IPR001623 (PROSITE_PROFILES); IPR001623 (CDD); IPR036869 (SUPERFAMILY)	no GO terms	no GO terms
TRUE	[INTERPRO, BLASTED, MAPPED, ANNOTATED]	Pcan_11298	sodium- and chloride-dependent GABA transporter ine-like	2250	20	0	94.66	19	P:GO:0006836; P:GO:0007165; P:GO:0009414; P:GO:0019226; P:GO:0035725; P:GO:0042065; P:GO:0042066; P:GO:0047484; P:GO:0050891; P:GO:0055085; F:GO:0005034; F:GO:0005328; C:GO:0005887; C:GO:0016021; C:GO:0016323	P:neurotransmitter transport; P:signal transduction; P:response to water deprivation; P:transmission of nerve impulse; P:sodium ion transmembrane transport; P:glial cell growth; P:perineurial glial growth; P:regulation of response to osmotic stress; P:multicellular organismal water homeostasis; P:transmembrane transport; F:osmosensor activity; F:neurotransmitter:sodium symporter activity; C:integ…	EC:7	Translocases	IPR002944 (PRINTS); IPR000175 (PRINTS); IPR000175 (PFAM); mobidb-lite (MOBIDB_LITE); IPR000175 (PANTHER); IPR000175 (PROSITE_PROFILES); IPR037272 (SUPERFAMILY)	P:GO:0006836; P:GO:0019226; P:GO:0042065; F:GO:0005034; F:GO:0005328; C:GO:0016021	P:neurotransmitter transport; P:transmission of nerve impulse; P:glial cell growth; F:osmosensor activity; F:neurotransmitter:sodium symporter activity; C:integral component of membrane
TRUE	[INTERPRO, BLASTED, MAPPED, ANNOTATED]	Pcan_11292	nipped-B protein	5871	20	0	93.22	23	P:GO:0006325; P:GO:0007130; P:GO:0007612; P:GO:0007614; P:GO:0010468; P:GO:0010628; P:GO:0034088; P:GO:0043388; P:GO:0045793; P:GO:0045927; P:GO:0045944; P:GO:0048854; P:GO:0050802; P:GO:0061780; P:GO:2000112; F:GO:0003682; F:GO:0005515; C:GO:0000791; C:GO:0005634; C:GO:0005700; C:GO:0032116	P:chromatin organization; P:synaptonemal complex assembly; P:learning; P:short-term memory; P:regulation of gene expression; P:positive regulation of gene expression; P:maintenance of mitotic sister chromatid cohesion; P:positive regulation of DNA binding; P:positive regulation of cell size; P:positive regulation of growth; P:positive regulation of transcription by RNA polymerase II; P:brain morp…			IPR026003 (PFAM); IPR024986 (PFAM); mobidb-lite (MOBIDB_LITE); mobidb-lite (MOBIDB_LITE); mobidb-lite (MOBIDB_LITE); mobidb-lite (MOBIDB_LITE); mobidb-lite (MOBIDB_LITE); mobidb-lite (MOBIDB_LITE); mobidb-lite (MOBIDB_LITE); mobidb-lite (MOBIDB_LITE); mobidb-lite (MOBIDB_LITE); mobidb-lite (MOBIDB_LITE); mobidb-lite (MOBIDB_LITE); IPR033031 (PANTHER); PTHR21704:SF20 (PANTHER); IPR016024 (SUPERFAM…	P:GO:0010468; P:GO:0061780; F:GO:0003682	P:regulation of gene expression; P:mitotic cohesin loading; F:chromatin binding
TRUE	[INTERPRO, BLASTED, MAPPED, ANNOTATED]	Pcan_11287	F-box only protein 21-like	1749	20	0	76.38	2	F:GO:0003677	F:DNA binding			IPR011722 (PFAM); IPR032698 (PFAM); G3DSA:1.20.1280.50 (GENE3D); IPR001810 (PFAM); IPR036623 (G3DSA:2.30.30.GENE3D); PTHR31350 (PANTHER); PTHR31350:SF11 (PANTHER); IPR001810 (PROSITE_PROFILES); IPR036047 (SUPERFAMILY); IPR036623 (SUPERFAMILY)	F:GO:0003677; F:GO:0005515	F:DNA binding; F:protein binding
TRUE	[INTERPRO, BLASTED, MAPPED, ANNOTATED]	Pcan_11283	vigilin	3771	20	0	95.01	16	P:GO:0006338; P:GO:0007059; P:GO:0030261; P:GO:0031507; P:GO:0032268; P:GO:0045727; P:GO:0071103; F:GO:0003696; F:GO:0003697; F:GO:0003723; F:GO:0003730; C:GO:0000792; C:GO:0005634; C:GO:0005701; C:GO:0098687; C:GO:1990904	P:chromatin remodeling; P:chromosome segregation; P:chromosome condensation; P:heterochromatin assembly; P:regulation of cellular protein metabolic process; P:positive regulation of translation; P:DNA conformation change; F:satellite DNA binding; F:single-stranded DNA binding; F:RNA binding; F:mRNA 3'-UTR binding; C:heterochromatin; C:nucleus; C:polytene chromosome chromocenter; C:chromosomal reg…			IPR036612 (G3DSA:3.30.1370.GENE3D); IPR004088 (PFAM); IPR036612 (G3DSA:3.30.1370.GENE3D); IPR036612 (G3DSA:3.30.1370.GENE3D); IPR036612 (G3DSA:3.30.1370.GENE3D); IPR036612 (G3DSA:3.30.1370.GENE3D); IPR036612 (G3DSA:3.30.1370.GENE3D); mobidb-lite (MOBIDB_LITE); PTHR10627:SF34 (PANTHER); PTHR10627 (PANTHER); PS50084 (PROSITE_PROFILES); PS50084 (PROSITE_PROFILES); PS50084 (PROSITE_PROFILES); PS50084…	F:GO:0003723	F:RNA binding
TRUE	[INTERPRO, BLASTED, MAPPED, ANNOTATED]	Pcan_11275	TAR DNA-binding protein 43-like	1233	20	0	96.88	26	P:GO:0006397; P:GO:0007274; P:GO:0007417; P:GO:0007628; P:GO:0008345; P:GO:0008380; P:GO:0033119; P:GO:0033143; P:GO:0040011; P:GO:0043524; P:GO:0045666; P:GO:0045886; P:GO:0050769; P:GO:0070507; P:GO:1900006; P:GO:2000331; F:GO:0003677; F:GO:0003697; F:GO:0003723; F:GO:0003729; F:GO:1990605; C:GO:0005634; C:GO:0031673; C:GO:0048471	P:mRNA processing; P:neuromuscular synaptic transmission; P:central nervous system development; P:adult walking behavior; P:larval locomotory behavior; P:RNA splicing; P:negative regulation of RNA splicing; P:regulation of intracellular steroid hormone receptor signaling pathway; P:locomotion; P:negative regulation of neuron apoptotic process; P:positive regulation of neuron differentiation; P:ne…			IPR012677 (G3DSA:3.30.70.GENE3D); IPR012677 (G3DSA:3.30.70.GENE3D); IPR000504 (PFAM); IPR041105 (PFAM); mobidb-lite (MOBIDB_LITE); mobidb-lite (MOBIDB_LITE); mobidb-lite (MOBIDB_LITE); PTHR48033:SF9 (PANTHER); PTHR48033 (PANTHER); IPR000504 (PROSITE_PROFILES); IPR000504 (PROSITE_PROFILES); cd12322 (CDD); cd12321 (CDD); IPR035979 (SUPERFAMILY); IPR035979 (SUPERFAMILY)	F:GO:0003676; F:GO:0003723	F:nucleic acid binding; F:RNA binding
TRUE	[INTERPRO, BLASTED, MAPPED]	Pcan_11262	unnamed protein product	723	7	7.41173e-78	69.11	9	P:GO:0006355; P:GO:0030522; F:GO:0003677; F:GO:0003700; F:GO:0004879; F:GO:0008270; F:GO:0043565; F:GO:0046872; C:GO:0005634	P:regulation of transcription, DNA-templated; P:intracellular receptor signaling pathway; F:DNA binding; F:DNA-binding transcription factor activity; F:nuclear receptor activity; F:zinc ion binding; F:sequence-specific DNA binding; F:metal ion binding; C:nucleus			no IPS match	no IPS match	no IPS match
TRUE	[INTERPRO, BLASTED, MAPPED, ANNOTATED]	Pcan_11258	bax inhibitor 1	723	20	1.20117e-173	93.66	12	P:GO:0006986; P:GO:0009267; P:GO:0010507; P:GO:0035071; P:GO:0043066; P:GO:0060702; P:GO:1900102; F:GO:0060698; C:GO:0016021; C:GO:0032991	P:response to unfolded protein; P:cellular response to starvation; P:negative regulation of autophagy; P:salivary gland cell autophagic cell death; P:negative regulation of apoptotic process; P:negative regulation of endoribonuclease activity; P:negative regulation of endoplasmic reticulum unfolded protein response; F:endoribonuclease inhibitor activity; C:integral component of membrane; C:protei…			IPR006214 (PFAM); PTHR23291:SF34 (PANTHER); IPR006214 (PANTHER); cd10430 (CDD)	no GO terms	no GO terms
TRUE	[INTERPRO, BLASTED, MAPPED, ANNOTATED]	Pcan_11226	Growth arrest and DNA damage-inducible protein GADD45 alpha	498	20	3.64187e-120	88.39	11	P:GO:0007254; P:GO:0032147; P:GO:0032268; P:GO:0043406; P:GO:0044260; P:GO:0046662; P:GO:0051726; C:GO:0005634; C:GO:0005737	P:JNK cascade; P:activation of protein kinase activity; P:regulation of cellular protein metabolic process; P:positive regulation of MAP kinase activity; P:cellular macromolecule metabolic process; P:regulation of oviposition; P:regulation of cell cycle; C:nucleus; C:cytoplasm			IPR029064 (G3DSA:3.30.1330.GENE3D); IPR004038 (PFAM); PTHR10411:SF8 (PANTHER); IPR024824 (PANTHER)	P:GO:0051726; C:GO:0005634	P:regulation of cell cycle; C:nucleus
TRUE	[INTERPRO, BLASTED, MAPPED, ANNOTATED]	Pcan_11225	electron transfer flavoprotein beta subunit lysine methyltransferase-like	462	20	7.2719e-82	81.73	4	P:GO:0032259; F:GO:0008168	P:methylation; F:methyltransferase activity	EC:2.1.1	Transferring one-carbon groups	PF06325 (PFAM); IPR029063 (G3DSA:3.40.50.GENE3D); PTHR43648 (PANTHER); IPR029063 (SUPERFAMILY)	no GO terms	no GO terms
TRUE	[INTERPRO, BLASTED, MAPPED, ANNOTATED]	Pcan_11204	inner centromere protein isoform X1	744	20	9.6454e-24	86.86	1	F:GO:0016787	F:hydrolase activity	EC:3	Hydrolases	mobidb-lite (MOBIDB_LITE); mobidb-lite (MOBIDB_LITE)	no GO terms	no GO terms
TRUE	[INTERPRO, BLASTED, MAPPED, ANNOTATED]	Pcan_11187	alpha-N-acetylgalactosaminidase-like isoform X1	744	20	7.14616e-141	69.51	4	P:GO:0008152; F:GO:0016798	P:metabolic process; F:hydrolase activity, acting on glycosyl bonds	EC:3.2	Glycosylases	IPR002241 (PRINTS); IPR013785 (G3DSA:3.20.20.GENE3D); IPR013785 (G3DSA:3.20.20.GENE3D); IPR002241 (PFAM); PTHR11452:SF12 (PANTHER); PTHR11452:SF12 (PANTHER); IPR002241 (PANTHER); IPR002241 (CDD); IPR017853 (SUPERFAMILY)	P:GO:0005975; F:GO:0004553	P:carbohydrate metabolic process; F:hydrolase activity, hydrolyzing O-glycosyl compounds
TRUE	[INTERPRO, BLASTED, MAPPED]	Pcan_11183	Immune-related Hdd1	861	20	0	73.81	1	F:GO:0003677	F:DNA binding			IPR031734 (PFAM); mobidb-lite (MOBIDB_LITE); mobidb-lite (MOBIDB_LITE); PS51257 (PROSITE_PROFILES)	no GO terms	no GO terms
TRUE	[INTERPRO, BLASTED, ANNOTATED]	Pcan_11176	F-box/LRR-repeat protein 14	1332	20	0	97.16	3	P:GO:0031146; C:GO:0005622; C:GO:0019005	P:SCF-dependent proteasomal ubiquitin-dependent protein catabolic process; C:intracellular anatomical structure; C:SCF ubiquitin ligase complex			IPR001611 (PFAM); IPR001810 (PFAM); IPR032675 (G3DSA:3.80.10.GENE3D); IPR032675 (G3DSA:3.80.10.GENE3D); G3DSA:1.20.1280.50 (GENE3D); PTHR13318 (PANTHER); PTHR13318:SF79 (PANTHER); IPR001810 (PROSITE_PROFILES); SSF52047 (SUPERFAMILY); IPR036047 (SUPERFAMILY)	F:GO:0005515	F:protein binding
TRUE	[INTERPRO, BLASTED, MAPPED, ANNOTATED]	Pcan_11159	F-box only protein 33	1353	20	0	75.14	5	P:GO:0031146; C:GO:0005622; C:GO:0019005	P:SCF-dependent proteasomal ubiquitin-dependent protein catabolic process; C:intracellular anatomical structure; C:SCF ubiquitin ligase complex			IPR001810 (PFAM); IPR032675 (G3DSA:3.80.10.GENE3D); IPR039940 (PANTHER); PTHR20933:SF3 (PANTHER); IPR036047 (SUPERFAMILY)	P:GO:0031146; F:GO:0005515; C:GO:0019005	P:SCF-dependent proteasomal ubiquitin-dependent protein catabolic process; F:protein binding; C:SCF ubiquitin ligase complex
TRUE	[INTERPRO, BLASTED, MAPPED, ANNOTATED]	Pcan_11115	S-methyl-5'-thioadenosine phosphorylase-like isoform X2	1428	20	0	88.8	10	P:GO:0006166; P:GO:0019509; F:GO:0017061; C:GO:0005634; C:GO:0005737	P:purine ribonucleoside salvage; P:L-methionine salvage from methylthioadenosine; F:S-methyl-5-thioadenosine phosphorylase activity; C:nucleus; C:cytoplasm	EC:2.4.2.1; EC:2.4.2.28	Purine-nucleoside phosphorylase; S-methyl-5'-thioadenosine phosphorylase	IPR035994 (G3DSA:3.40.50.GENE3D); IPR010044 (TIGRFAM); IPR011990 (G3DSA:1.25.40.GENE3D); IPR000845 (PFAM); IPR006597 (PFAM); IPR010044 (PANTHER); IPR010044 (HAMAP); IPR010044 (CDD); IPR035994 (SUPERFAMILY); SSF81901 (SUPERFAMILY)	P:GO:0009116; F:GO:0003824; F:GO:0005515; F:GO:0017061	P:nucleoside metabolic process; F:catalytic activity; F:protein binding; F:S-methyl-5-thioadenosine phosphorylase activity
TRUE	[INTERPRO, BLASTED, MAPPED, ANNOTATED]	Pcan_11110	protein artichoke	651	20	7.15035e-116	88.6	13	P:GO:0032879; P:GO:0040011; P:GO:0051674; P:GO:2001282; P:GO:2001283; F:GO:0005515; C:GO:0005886; C:GO:0005912; C:GO:0005927; C:GO:0016021; C:GO:0032991; C:GO:0071944	P:regulation of localization; P:locomotion; P:localization of cell; P:negative regulation of muscle cell chemotaxis toward tendon cell; P:Roundabout signaling pathway involved in muscle cell chemotaxis toward tendon cell; F:protein binding; C:plasma membrane; C:adherens junction; C:muscle tendon junction; C:integral component of membrane; C:protein-containing complex; C:cell periphery			IPR001916 (PRINTS); G3DSA:1.10.530.10 (GENE3D); IPR001916 (PFAM); PTHR11407:SF63 (PANTHER); IPR001916 (PANTHER); IPR001916 (PROSITE_PROFILES); cd16899 (CDD); IPR023346 (SUPERFAMILY)	no GO terms	no GO terms
TRUE	[INTERPRO, BLASTED, MAPPED, ANNOTATED]	Pcan_11106	neuronal acetylcholine receptor subunit eat-2 isoform X1	1830	20	0	81.12	8	P:GO:0034220; F:GO:0004888; F:GO:0005230; C:GO:0016021	P:ion transmembrane transport; F:transmembrane signaling receptor activity; F:extracellular ligand-gated ion channel activity; C:integral component of membrane	EC:7	Translocases	IPR022041 (PFAM); IPR036734 (G3DSA:2.70.170.GENE3D); IPR006202 (PFAM); PTHR18945:SF824 (PANTHER); IPR006201 (PANTHER); cd18989 (CDD); IPR036734 (SUPERFAMILY)	P:GO:0006811; P:GO:0034220; F:GO:0004888; F:GO:0005216; F:GO:0005230; C:GO:0016021	P:ion transport; P:ion transmembrane transport; F:transmembrane signaling receptor activity; F:ion channel activity; F:extracellular ligand-gated ion channel activity; C:integral component of membrane
TRUE	[INTERPRO, BLASTED, MAPPED, ANNOTATED]	Pcan_11098	UBX domain-containing protein 6	1329	20	0	92.11	4	P:GO:0090263; C:GO:0016021; C:GO:0045179	P:positive regulation of canonical Wnt signaling pathway; C:integral component of membrane; C:apical cortex			G3DSA:3.10.20.90 (GENE3D); IPR018997 (PFAM); IPR001012 (PFAM); G3DSA:1.20.58.2190 (GENE3D); PTHR23153 (PANTHER); IPR001012 (PROSITE_PROFILES); IPR042774 (CDD); cd16119 (CDD); IPR036339 (SUPERFAMILY); IPR029071 (SUPERFAMILY)	F:GO:0005515	F:protein binding
TRUE	[INTERPRO, BLASTED, MAPPED, ANNOTATED]	Pcan_11086	palmitoyltransferase app	1158	20	6.46914e-162	89.46	10	P:GO:0001737; P:GO:0007389; P:GO:0018345; P:GO:0048104; F:GO:0019706; C:GO:0005783; C:GO:0016021; C:GO:0045179	P:establishment of imaginal disc-derived wing hair orientation; P:pattern specification process; P:protein palmitoylation; P:establishment of body hair or bristle planar orientation; F:protein-cysteine S-palmitoyltransferase activity; C:endoplasmic reticulum; C:integral component of membrane; C:apical cortex	EC:2.3.1.225	Protein S-acyltransferase	IPR001594 (PFAM); mobidb-lite (MOBIDB_LITE); PTHR22883:SF28 (PANTHER); PTHR22883 (PANTHER); PS50216 (PROSITE_PROFILES)	F:GO:0016409	F:palmitoyltransferase activity
TRUE	[INTERPRO, BLASTED, MAPPED, ANNOTATED]	Pcan_11084	endoplasmin homolog	2370	20	0	89.49	12	P:GO:0006457; P:GO:0007494; P:GO:0034605; P:GO:0061031; F:GO:0005524; F:GO:0016887; F:GO:0051082; C:GO:0005615	P:protein folding; P:midgut development; P:cellular response to heat; P:endodermal digestive tract morphogenesis; F:ATP binding; F:ATP hydrolysis activity; F:unfolded protein binding; C:extracellular space	EC:3.6.1	Acting on acid anhydrides	IPR020575 (PRINTS); G3DSA:3.30.230.80 (GENE3D); G3DSA:3.40.50.11260 (GENE3D); IPR001404 (PFAM); IPR037196 (G3DSA:1.20.120.GENE3D); IPR036890 (G3DSA:3.30.565.GENE3D); IPR001404 (PIRSF); IPR003594 (PFAM); mobidb-lite (MOBIDB_LITE); mobidb-lite (MOBIDB_LITE); mobidb-lite (MOBIDB_LITE); mobidb-lite (MOBIDB_LITE); IPR001404 (PANTHER); PTHR11528:SF96 (PANTHER); IPR001404 (HAMAP); cd16927 (CDD); IPR0368…	P:GO:0006457; F:GO:0005524; F:GO:0016887; F:GO:0051082; F:GO:0140662	P:protein folding; F:ATP binding; F:ATP hydrolysis activity; F:unfolded protein binding; F:ATP-dependent protein folding chaperone
TRUE	[INTERPRO, BLASTED, MAPPED, ANNOTATED]	Pcan_11083	solute carrier family 35 member E1 homolog	1020	20	1.30409e-92	79.48	2	C:GO:0016021	C:integral component of membrane			IPR004853 (PFAM); PTHR11132:SF427 (PANTHER); PTHR11132 (PANTHER); SSF103481 (SUPERFAMILY)	no GO terms	no GO terms
TRUE	[INTERPRO, BLASTED, MAPPED, ANNOTATED]	Pcan_11079	iron-sulfur clusters transporter ABCB7, mitochondrial isoform X1	2151	20	0	91.77	14	P:GO:0006879; P:GO:0015886; P:GO:0016226; P:GO:0055085; F:GO:0005524; F:GO:0015232; F:GO:0016887; F:GO:0140359; C:GO:0005743; C:GO:0016021	P:cellular iron ion homeostasis; P:heme transport; P:iron-sulfur cluster assembly; P:transmembrane transport; F:ATP binding; F:heme transmembrane transporter activity; F:ATP hydrolysis activity; F:ABC-type transporter activity; C:mitochondrial inner membrane; C:integral component of membrane	EC:3.6.1; EC:7	Acting on acid anhydrides; Translocases	IPR027417 (G3DSA:3.40.50.GENE3D); IPR011527 (PFAM); IPR003439 (PFAM); IPR036640 (G3DSA:1.20.1560.GENE3D); PTHR24221:SF520 (PANTHER); IPR039421 (PANTHER); IPR011527 (PROSITE_PROFILES); IPR003439 (PROSITE_PROFILES); cd18582 (CDD); IPR036640 (SUPERFAMILY); IPR027417 (SUPERFAMILY)	P:GO:0055085; F:GO:0005524; F:GO:0140359; C:GO:0016021	P:transmembrane transport; F:ATP binding; F:ABC-type transporter activity; C:integral component of membrane
TRUE	[INTERPRO, BLASTED, MAPPED, ANNOTATED]	Pcan_11068	cytochrome P450 6k1-like	2088	20	0	84.6	10	F:GO:0004497; F:GO:0005506; F:GO:0016705; F:GO:0020037; C:GO:0016021	F:monooxygenase activity; F:iron ion binding; F:oxidoreductase activity, acting on paired donors, with incorporation or reduction of molecular oxygen; F:heme binding; C:integral component of membrane	EC:1.14	Acting on paired donors, with incorporation or reduction of molecular oxygen. The oxygen incorporated need not be derived from O(2)	IPR002401 (PRINTS); IPR001128 (PRINTS); IPR001128 (PFAM); IPR036396 (G3DSA:1.10.630.GENE3D); IPR036396 (G3DSA:1.10.630.GENE3D); PTHR24292:SF45 (PANTHER); PTHR24292 (PANTHER); PTHR24292 (PANTHER); IPR036396 (SUPERFAMILY); IPR036396 (SUPERFAMILY)	F:GO:0004497; F:GO:0005506; F:GO:0016705; F:GO:0020037	F:monooxygenase activity; F:iron ion binding; F:oxidoreductase activity, acting on paired donors, with incorporation or reduction of molecular oxygen; F:heme binding
TRUE	[INTERPRO, BLASTED, MAPPED, ANNOTATED]	Pcan_11065	protein vestigial	819	20	5.31442e-65	72.42	21	P:GO:0001745; P:GO:0006355; P:GO:0007346; P:GO:0007451; P:GO:0007473; P:GO:0007480; P:GO:0007482; P:GO:0007525; P:GO:0008587; P:GO:0010628; P:GO:0016204; P:GO:0032989; P:GO:0042127; P:GO:0044719; P:GO:0045944; P:GO:0048190; P:GO:0090254; P:GO:2000112; F:GO:0008022; C:GO:0005634	P:compound eye morphogenesis; P:regulation of transcription, DNA-templated; P:regulation of mitotic cell cycle; P:dorsal/ventral lineage restriction, imaginal disc; P:wing disc proximal/distal pattern formation; P:imaginal disc-derived leg morphogenesis; P:haltere development; P:somatic muscle development; P:imaginal disc-derived wing margin morphogenesis; P:positive regulation of gene expression…			IPR011520 (PFAM); mobidb-lite (MOBIDB_LITE); PTHR15950:SF15 (PANTHER); IPR011520 (PANTHER)	P:GO:0006355; C:GO:0005634	P:regulation of transcription, DNA-templated; C:nucleus
TRUE	[INTERPRO, BLASTED, MAPPED, ANNOTATED]	Pcan_11035	elongation of very long chain fatty acids protein 6	375	20	4.7505e-75	86.64	4	P:GO:0006633; F:GO:0009922; F:GO:0102756; C:GO:0016021	P:fatty acid biosynthetic process; F:fatty acid elongase activity; F:very-long-chain 3-ketoacyl-CoA synthase activity; C:integral component of membrane	EC:2.3.1.85; EC:2.3.1.199	Fatty-acid synthase system; Very-long-chain 3-oxoacyl-CoA synthase	no IPS match	no IPS match	no IPS match
TRUE	[INTERPRO, BLASTED, MAPPED, ANNOTATED]	Pcan_11030	decaprenyl-diphosphate synthase subunit 2	1272	20	0	93.26	4	P:GO:0008299; F:GO:0016740	P:isoprenoid biosynthetic process; F:transferase activity	EC:2	Transferases	IPR008949 (G3DSA:1.10.600.GENE3D); IPR000092 (PFAM); PTHR12001 (PANTHER); PTHR12001:SF55 (PANTHER); IPR008949 (SUPERFAMILY)	P:GO:0008299	P:isoprenoid biosynthetic process
TRUE	[INTERPRO, BLASTED, MAPPED, ANNOTATED]	Pcan_11022	serine/threonine-protein kinase DDB_G0283821	2250	20	0	94.34	7	P:GO:0006357; P:GO:0008045; P:GO:0016310; F:GO:0016301	P:regulation of transcription by RNA polymerase II; P:motor neuron axon guidance; P:phosphorylation; F:kinase activity	EC:2.7	Transferring phosphorus-containing groups	mobidb-lite (MOBIDB_LITE); mobidb-lite (MOBIDB_LITE); mobidb-lite (MOBIDB_LITE); mobidb-lite (MOBIDB_LITE); mobidb-lite (MOBIDB_LITE); mobidb-lite (MOBIDB_LITE); mobidb-lite (MOBIDB_LITE); mobidb-lite (MOBIDB_LITE); PTHR22437:SF0 (PANTHER); IPR040126 (PANTHER)	P:GO:0006357	P:regulation of transcription by RNA polymerase II
TRUE	[INTERPRO, BLASTED, MAPPED, ANNOTATED]	Pcan_11019	catalase-like	4368	20	0	84.98	12	P:GO:0006979; P:GO:0042744; P:GO:0098869; F:GO:0004096; F:GO:0020037; F:GO:0046872	P:response to oxidative stress; P:hydrogen peroxide catabolic process; P:cellular oxidant detoxification; F:catalase activity; F:heme binding; F:metal ion binding	EC:1.11.1.6	Catalase	IPR018028 (PRINTS); G3DSA:2.40.180.10 (GENE3D); IPR010582 (PFAM); IPR011614 (PFAM); PTHR11465:SF9 (PANTHER); IPR018028 (PANTHER); PTHR11465:SF9 (PANTHER); PTHR11465:SF9 (PANTHER); IPR018028 (PANTHER); IPR018028 (PROSITE_PROFILES); IPR018028 (PROSITE_PROFILES); IPR018028 (PROSITE_PROFILES); IPR020835 (SUPERFAMILY); IPR020835 (SUPERFAMILY); IPR020835 (SUPERFAMILY)	P:GO:0006979; F:GO:0004096; F:GO:0020037	P:response to oxidative stress; F:catalase activity; F:heme binding
TRUE	[INTERPRO, BLASTED]	Pcan_10976	27 kDa glycoprotein-like isoform X2	861	20	0	81.2						IPR009832 (PFAM); IPR009832 (PANTHER)	no GO terms	no GO terms
TRUE	[INTERPRO, BLASTED, MAPPED, ANNOTATED]	Pcan_10966	probable ATP-dependent RNA helicase pitchoune	1854	20	0	97.58	13	P:GO:0008283; P:GO:0010501; F:GO:0003723; F:GO:0003724; F:GO:0005524; F:GO:0016887; C:GO:0005730; C:GO:0005737; C:GO:0043229	P:cell population proliferation; P:RNA secondary structure unwinding; F:RNA binding; F:RNA helicase activity; F:ATP binding; F:ATP hydrolysis activity; C:nucleolus; C:cytoplasm; C:intracellular organelle	EC:3.6.1; EC:3.6.4.13	Acting on acid anhydrides; RNA helicase	IPR027417 (G3DSA:3.40.50.GENE3D); IPR011545 (PFAM); IPR025313 (PFAM); IPR027417 (G3DSA:3.40.50.GENE3D); IPR001650 (PFAM); mobidb-lite (MOBIDB_LITE); mobidb-lite (MOBIDB_LITE); mobidb-lite (MOBIDB_LITE); mobidb-lite (MOBIDB_LITE); PTHR24031:SF634 (PANTHER); PTHR24031 (PANTHER); IPR001650 (PROSITE_PROFILES); IPR014001 (PROSITE_PROFILES); IPR044773 (CDD); cd18787 (CDD); IPR027417 (SUPERFAMILY)	F:GO:0003676; F:GO:0003724; F:GO:0005524	F:nucleic acid binding; F:RNA helicase activity; F:ATP binding
TRUE	[INTERPRO, BLASTED, MAPPED, ANNOTATED]	Pcan_10949	roundabout homolog 2-like	2703	20	0	85.26	4	P:GO:0048856; C:GO:0016021	P:anatomical structure development; C:integral component of membrane			IPR013783 (G3DSA:2.60.40.GENE3D); IPR013783 (G3DSA:2.60.40.GENE3D); IPR013783 (G3DSA:2.60.40.GENE3D); IPR013783 (G3DSA:2.60.40.GENE3D); IPR013783 (G3DSA:2.60.40.GENE3D); PF13927 (PFAM); IPR013783 (G3DSA:2.60.40.GENE3D); IPR013098 (PFAM); PTHR13817:SF127 (PANTHER); PTHR13817 (PANTHER); PTHR13817:SF127 (PANTHER); IPR007110 (PROSITE_PROFILES); IPR003961 (PROSITE_PROFILES); IPR007110 (PROSITE_PROFILE…	F:GO:0005515	F:protein binding
TRUE	[INTERPRO, BLASTED, MAPPED, ANNOTATED]	Pcan_10880	nucleoporin Ndc1	1695	20	0	85.64	13	P:GO:0006913; P:GO:0015031; P:GO:0051028; P:GO:0051292; F:GO:0017056; C:GO:0005643; C:GO:0016021; C:GO:0031965; C:GO:0070762	P:nucleocytoplasmic transport; P:protein transport; P:mRNA transport; P:nuclear pore complex assembly; F:structural constituent of nuclear pore; C:nuclear pore; C:integral component of membrane; C:nuclear membrane; C:nuclear pore transmembrane ring			IPR019049 (PFAM); IPR019049 (PANTHER)	no GO terms	no GO terms
TRUE	[INTERPRO, BLASTED, MAPPED, ANNOTATED]	Pcan_10877	transmembrane emp24 domain-containing protein 3	627	20	3.83826e-140	94.06	7	P:GO:0002790; P:GO:0046662; P:GO:0048193; P:GO:0061355; F:GO:0005215; C:GO:0016021	P:peptide secretion; P:regulation of oviposition; P:Golgi vesicle transport; P:Wnt protein secretion; F:transporter activity; C:integral component of membrane	EC:7	Translocases	IPR009038 (PFAM); PTHR22811:SF60 (PANTHER); IPR015720 (PANTHER); IPR009038 (PROSITE_PROFILES); IPR036598 (SUPERFAMILY)	no GO terms	no GO terms
TRUE	[INTERPRO, BLASTED, MAPPED, ANNOTATED]	Pcan_10876	glutamate dehydrogenase, mitochondrial	1665	20	0	98.37	10	P:GO:0006116; P:GO:0006520; P:GO:0019551; P:GO:0046496; F:GO:0004352; F:GO:0004354; F:GO:0042802; C:GO:0005759	P:NADH oxidation; P:cellular amino acid metabolic process; P:glutamate catabolic process to 2-oxoglutarate; P:nicotinamide nucleotide metabolic process; F:glutamate dehydrogenase (NAD+) activity; F:glutamate dehydrogenase (NADP+) activity; F:identical protein binding; C:mitochondrial matrix	EC:1.4.1.3; EC:1.4.1.2; EC:1.4.1.4	Glutamate dehydrogenase (NAD(P)(+)); Glutamate dehydrogenase; Glutamate dehydrogenase (NADP(+))	IPR006095 (PRINTS); IPR006096 (PFAM); G3DSA:3.40.50.10860 (GENE3D); G3DSA:1.10.287.140 (GENE3D); IPR006097 (PFAM); G3DSA:3.40.50.720 (GENE3D); PTHR11606 (PANTHER); PTHR11606:SF33 (PANTHER); IPR033922 (CDD); IPR046346 (SUPERFAMILY); IPR036291 (SUPERFAMILY)	P:GO:0006520; F:GO:0016491; F:GO:0016639	P:cellular amino acid metabolic process; F:oxidoreductase activity; F:oxidoreductase activity, acting on the CH-NH2 group of donors, NAD or NADP as acceptor
TRUE	[INTERPRO, BLASTED, MAPPED, ANNOTATED]	Pcan_10862	RUN and FYVE domain-containing protein 2 isoform X1	2031	20	0	86.63	3	F:GO:0031267; F:GO:0046872	F:small GTPase binding; F:metal ion binding			IPR037213 (G3DSA:1.20.58.GENE3D); IPR004012 (PFAM); IPR000306 (PFAM); IPR013083 (G3DSA:3.30.40.GENE3D); mobidb-lite (MOBIDB_LITE); mobidb-lite (MOBIDB_LITE); mobidb-lite (MOBIDB_LITE); PTHR45956 (PANTHER); IPR017455 (PROSITE_PROFILES); IPR004012 (PROSITE_PROFILES); cd15721 (CDD); IPR011011 (SUPERFAMILY); IPR037213 (SUPERFAMILY)	F:GO:0046872	F:metal ion binding
TRUE	[INTERPRO, BLASTED, MAPPED, ANNOTATED]	Pcan_10861	retinoid-inducible serine carboxypeptidase-like	1284	20	0	79.92	5	P:GO:0006508; P:GO:0044265; P:GO:0051603; F:GO:0004185	P:proteolysis; P:cellular macromolecule catabolic process; P:proteolysis involved in protein catabolic process; F:serine-type carboxypeptidase activity	EC:3.4.16	Acting on peptide bonds (peptidases)	IPR001563 (PRINTS); IPR001563 (PFAM); IPR029058 (G3DSA:3.40.50.GENE3D); IPR001563 (PANTHER); PTHR11802:SF345 (PANTHER); PTHR11802:SF345 (PANTHER); IPR029058 (SUPERFAMILY)	P:GO:0006508; F:GO:0004185	P:proteolysis; F:serine-type carboxypeptidase activity
TRUE	[INTERPRO, BLASTED, MAPPED, ANNOTATED]	Pcan_10843	transcription factor E2F2	1380	20	0	81.95	10	P:GO:0006357; F:GO:0000978; F:GO:0046983; C:GO:0005634; C:GO:0005667	P:regulation of transcription by RNA polymerase II; F:RNA polymerase II cis-regulatory region sequence-specific DNA binding; F:protein dimerization activity; C:nucleus; C:transcription regulator complex			IPR003316 (PFAM); G3DSA:6.10.250.540 (GENE3D); IPR032198 (PFAM); IPR036388 (G3DSA:1.10.10.GENE3D); mobidb-lite (MOBIDB_LITE); mobidb-lite (MOBIDB_LITE); mobidb-lite (MOBIDB_LITE); PTHR12081:SF44 (PANTHER); IPR015633 (PANTHER); IPR036390 (SUPERFAMILY); IPR037241 (SUPERFAMILY)	P:GO:0006355; P:GO:0006357; F:GO:0000978; F:GO:0046983; C:GO:0005667	P:regulation of transcription, DNA-templated; P:regulation of transcription by RNA polymerase II; F:RNA polymerase II cis-regulatory region sequence-specific DNA binding; F:protein dimerization activity; C:transcription regulator complex
TRUE	[INTERPRO, BLASTED, MAPPED, ANNOTATED]	Pcan_10836	protein takeout-like	729	20	2.30855e-177	93.39	2	C:GO:0016021	C:integral component of membrane			IPR010562 (PFAM); IPR038606 (G3DSA:3.15.10.GENE3D); PTHR11008 (PANTHER); PTHR11008:SF14 (PANTHER)	no GO terms	no GO terms
TRUE	[INTERPRO, BLASTED, MAPPED, ANNOTATED]	Pcan_10830	protein cordon-bleu-like	4620	20	0	78.9	2	C:GO:0016021	C:integral component of membrane			IPR000082 (PFAM); mobidb-lite (MOBIDB_LITE); mobidb-lite (MOBIDB_LITE); mobidb-lite (MOBIDB_LITE); mobidb-lite (MOBIDB_LITE); mobidb-lite (MOBIDB_LITE); mobidb-lite (MOBIDB_LITE); mobidb-lite (MOBIDB_LITE); mobidb-lite (MOBIDB_LITE); mobidb-lite (MOBIDB_LITE); mobidb-lite (MOBIDB_LITE); mobidb-lite (MOBIDB_LITE); mobidb-lite (MOBIDB_LITE); mobidb-lite (MOBIDB_LITE); mobidb-lite (MOBIDB_LITE); mob…	no GO terms	no GO terms
TRUE	[INTERPRO, BLASTED, ANNOTATED]	Pcan_10795	uncharacterized protein LOC111002202	537	20	3.42291e-110	96.36	1	P:GO:0051726	P:regulation of cell cycle			IPR009263 (PROSITE_PROFILES)	no GO terms	no GO terms
TRUE	[INTERPRO, BLASTED, MAPPED, ANNOTATED]	Pcan_10791	tubulin-specific chaperone cofactor E-like protein	540	20	1.09139e-127	97.99	9	P:GO:0006457; P:GO:0007291; P:GO:0031117; P:GO:0044703; F:GO:0043014; C:GO:0005856; C:GO:0005930	P:protein folding; P:sperm individualization; P:positive regulation of microtubule depolymerization; P:multi-organism reproductive process; F:alpha-tubulin binding; C:cytoskeleton; C:axoneme			G3DSA:3.10.20.90 (GENE3D); IPR000626 (PFAM); IPR044994 (PANTHER); PTHR15140:SF11 (PANTHER); IPR000626 (PROSITE_PROFILES); cd17045 (CDD); IPR029071 (SUPERFAMILY)	P:GO:0006457; F:GO:0005515; F:GO:0043014	P:protein folding; F:protein binding; F:alpha-tubulin binding
TRUE	[INTERPRO, BLASTED, MAPPED, ANNOTATED]	Pcan_10786	unnamed protein product	285	20	1.16278e-57	76.95	2	C:GO:0005747	C:mitochondrial respiratory chain complex I			IPR026193 (PFAM); mobidb-lite (MOBIDB_LITE); mobidb-lite (MOBIDB_LITE)	C:GO:0005739; C:GO:0005747	C:mitochondrion; C:mitochondrial respiratory chain complex I
TRUE	[INTERPRO, BLASTED, ANNOTATED]	Pcan_10776	4-coumarate--CoA ligase 1-like	4206	20	0	75.43	5	P:GO:0001676; P:GO:0019433; P:GO:0046949; F:GO:0004467; C:GO:0005739	P:long-chain fatty acid metabolic process; P:triglyceride catabolic process; P:fatty-acyl-CoA biosynthetic process; F:long-chain fatty acid-CoA ligase activity; C:mitochondrion	EC:6.2.1.3	Long-chain-fatty-acid--CoA ligase	IPR042099 (G3DSA:3.40.50.GENE3D); IPR042099 (G3DSA:3.40.50.GENE3D); IPR042099 (G3DSA:3.40.50.GENE3D); IPR045851 (G3DSA:3.30.300.GENE3D); IPR000873 (PFAM); IPR025110 (PFAM); PTHR24096 (PANTHER); SSF56801 (SUPERFAMILY); SSF56801 (SUPERFAMILY); SSF56801 (SUPERFAMILY)	no GO terms	no GO terms
TRUE	[INTERPRO, BLASTED, MAPPED, ANNOTATED]	Pcan_10765	26S proteasome non-ATPase regulatory subunit 8	807	20	0	95.58	7	P:GO:0006508; P:GO:0043161; P:GO:0043248; C:GO:0005634; C:GO:0005829; C:GO:0005838; C:GO:0008541	P:proteolysis; P:proteasome-mediated ubiquitin-dependent protein catabolic process; P:proteasome assembly; C:nucleus; C:cytosol; C:proteasome regulatory particle; C:proteasome regulatory particle, lid subcomplex			G3DSA:1.25.40.990 (GENE3D); IPR033464 (PFAM); PTHR12387:SF1 (PANTHER); IPR006746 (PANTHER); IPR000717 (PROSITE_PROFILES)	P:GO:0006508; C:GO:0005838	P:proteolysis; C:proteasome regulatory particle
TRUE	[INTERPRO, BLASTED, MAPPED, ANNOTATED]	Pcan_10715	protein transport protein Sec61 subunit gamma	207	20	9.90032e-31	98.68	11	P:GO:0010507; P:GO:0045047; P:GO:0071806; F:GO:0008320; C:GO:0005789; C:GO:0016021	P:negative regulation of autophagy; P:protein targeting to ER; P:protein transmembrane transport; F:protein transmembrane transporter activity; C:endoplasmic reticulum membrane; C:integral component of membrane	EC:7	Translocases	IPR023391 (G3DSA:1.20.5.GENE3D); IPR001901 (PFAM); IPR008158 (TIGRFAM); PTHR12309 (PANTHER); PTHR12309:SF5 (PANTHER); IPR001901 (HAMAP); IPR023391 (SUPERFAMILY)	P:GO:0006605; P:GO:0006886; P:GO:0015031; F:GO:0008320; C:GO:0016020	P:protein targeting; P:intracellular protein transport; P:protein transport; F:protein transmembrane transporter activity; C:membrane
TRUE	[INTERPRO, BLASTED, MAPPED, ANNOTATED]	Pcan_10712	organic cation transporter protein-like	1494	20	0	83	20	P:GO:0006836; P:GO:0007613; P:GO:0009410; P:GO:0009914; P:GO:0015711; P:GO:0015870; P:GO:0015871; P:GO:0032223; P:GO:0042908; P:GO:0055085; P:GO:0072488; P:GO:0090328; P:GO:0098656; F:GO:0005326; F:GO:0008514; F:GO:0008519; F:GO:0015220; F:GO:0022857; C:GO:0005887; C:GO:0016021	P:neurotransmitter transport; P:memory; P:response to xenobiotic stimulus; P:hormone transport; P:organic anion transport; P:acetylcholine transport; P:choline transport; P:negative regulation of synaptic transmission, cholinergic; P:xenobiotic transport; P:transmembrane transport; P:ammonium transmembrane transport; P:regulation of olfactory learning; P:anion transmembrane transport; F:neurotran…	EC:7	Translocases	IPR005828 (PFAM); IPR036259 (G3DSA:1.20.1250.GENE3D); PTHR24064:SF335 (PANTHER); PTHR24064 (PANTHER); IPR020846 (PROSITE_PROFILES); cd17317 (CDD); IPR036259 (SUPERFAMILY)	P:GO:0055085; F:GO:0022857; C:GO:0016021	P:transmembrane transport; F:transmembrane transporter activity; C:integral component of membrane
TRUE	[INTERPRO, BLASTED, MAPPED, ANNOTATED]	Pcan_10702	tumor suppressor candidate 3	981	20	0	93.49	9	P:GO:0016477; P:GO:0018279; P:GO:0035010; P:GO:0040011; P:GO:0051674; C:GO:0005789; C:GO:0008250; C:GO:0016021	P:cell migration; P:protein N-linked glycosylation via asparagine; P:encapsulation of foreign target; P:locomotion; P:localization of cell; C:endoplasmic reticulum membrane; C:oligosaccharyltransferase complex; C:integral component of membrane			IPR021149 (PFAM); G3DSA:3.40.30.10 (GENE3D); PTHR12692:SF1 (PANTHER); IPR021149 (PANTHER); IPR036249 (SUPERFAMILY)	no GO terms	no GO terms
TRUE	[INTERPRO, BLASTED, MAPPED, ANNOTATED]	Pcan_10686	tuberin isoform X2	3048	20	0	80.84	38	P:GO:0001934; P:GO:0007584; P:GO:0008285; P:GO:0008340; P:GO:0010259; P:GO:0010508; P:GO:0030178; P:GO:0030308; P:GO:0032007; P:GO:0032268; P:GO:0035069; P:GO:0042632; P:GO:0043547; P:GO:0044703; P:GO:0045792; P:GO:0045886; P:GO:0046621; P:GO:0046627; P:GO:0048477; P:GO:0051056; P:GO:0051726; P:GO:0051898; P:GO:0071236; P:GO:0071456; P:GO:0071466; P:GO:1902350; P:GO:1904262; P:GO:1904515; P:GO:20…	P:positive regulation of protein phosphorylation; P:response to nutrient; P:negative regulation of cell population proliferation; P:determination of adult lifespan; P:multicellular organism aging; P:positive regulation of autophagy; P:negative regulation of Wnt signaling pathway; P:negative regulation of cell growth; P:negative regulation of TOR signaling; P:regulation of cellular protein metabol…			IPR003913 (PRINTS); IPR024584 (PFAM); IPR018515 (PFAM); mobidb-lite (MOBIDB_LITE); mobidb-lite (MOBIDB_LITE); IPR027107 (PANTHER); PTHR10063:SF0 (PANTHER); IPR016024 (SUPERFAMILY)	P:GO:0032007; P:GO:0043547; F:GO:0005096; C:GO:0005634; C:GO:0033596	P:negative regulation of TOR signaling; P:positive regulation of GTPase activity; F:GTPase activator activity; C:nucleus; C:TSC1-TSC2 complex
TRUE	[INTERPRO, BLASTED]	Pcan_10663	secretory phospholipase A2 receptor-like	1671	20	0	76.43						IPR016186 (G3DSA:3.10.100.GENE3D); IPR001304 (PFAM); PTHR45784 (PANTHER); IPR001304 (PROSITE_PROFILES); IPR001304 (PROSITE_PROFILES); IPR001304 (PROSITE_PROFILES); IPR001304 (PROSITE_PROFILES); cd00037 (CDD); cd00037 (CDD); cd00037 (CDD); cd00037 (CDD); IPR016187 (SUPERFAMILY); IPR016187 (SUPERFAMILY); IPR016187 (SUPERFAMILY); IPR016187 (SUPERFAMILY)	no GO terms	no GO terms
TRUE	[INTERPRO, BLASTED, MAPPED, ANNOTATED]	Pcan_10636	rho GDP-dissociation inhibitor 1	612	20	3.66963e-142	96.4	6	P:GO:0050790; F:GO:0005094; C:GO:0005737	P:regulation of catalytic activity; F:Rho GDP-dissociation inhibitor activity; C:cytoplasm			IPR000406 (PRINTS); IPR024792 (G3DSA:2.70.50.GENE3D); IPR000406 (PFAM); mobidb-lite (MOBIDB_LITE); mobidb-lite (MOBIDB_LITE); PTHR10980:SF3 (PANTHER); IPR000406 (PANTHER); IPR014756 (SUPERFAMILY)	F:GO:0005094; C:GO:0005737	F:Rho GDP-dissociation inhibitor activity; C:cytoplasm
TRUE	[INTERPRO, BLASTED, MAPPED, ANNOTATED]	Pcan_10630	galactokinase-like	1173	20	0	84.97	10	P:GO:0006012; P:GO:0046835; F:GO:0004335; F:GO:0005524; C:GO:0005737	P:galactose metabolic process; P:carbohydrate phosphorylation; F:galactokinase activity; F:ATP binding; C:cytoplasm	EC:2.7.1.6	Galactokinase	IPR000705 (PRINTS); PR00959 (PRINTS); IPR000705 (TIGRFAM); IPR014721 (G3DSA:3.30.230.GENE3D); IPR006204 (PFAM); IPR006206 (PIRSF); IPR036554 (G3DSA:3.30.70.GENE3D); IPR019539 (PFAM); IPR013750 (PFAM); PTHR10457 (PANTHER); IPR000705 (PTHR10457:PANTHER); IPR036554 (SUPERFAMILY); IPR020568 (SUPERFAMILY)	P:GO:0006012; P:GO:0046835; F:GO:0004335; F:GO:0005524; F:GO:0016301; F:GO:0016773; C:GO:0005737	P:galactose metabolic process; P:carbohydrate phosphorylation; F:galactokinase activity; F:ATP binding; F:kinase activity; F:phosphotransferase activity, alcohol group as acceptor; C:cytoplasm
TRUE	[INTERPRO, BLASTED, MAPPED, ANNOTATED]	Pcan_10623	unnamed protein product	3414	20	0	81.49	4	P:GO:0005991; F:GO:0004555	P:trehalose metabolic process; F:alpha,alpha-trehalase activity	EC:3.2.1.28	Alpha,alpha-trehalase	IPR001661 (PRINTS); IPR012341 (G3DSA:1.50.10.GENE3D); IPR001661 (PFAM); IPR012341 (G3DSA:1.50.10.GENE3D); IPR001661 (PANTHER); PTHR23403:SF1 (PANTHER); IPR008928 (SUPERFAMILY); IPR008928 (SUPERFAMILY)	P:GO:0005975; P:GO:0005991; F:GO:0004555	P:carbohydrate metabolic process; P:trehalose metabolic process; F:alpha,alpha-trehalase activity
TRUE	[INTERPRO, BLASTED, MAPPED, ANNOTATED]	Pcan_10616	putative E3 ubiquitin-protein ligase UNKL	1974	20	0	90.25	11	P:GO:0002164; P:GO:0007476; P:GO:0008407; P:GO:0030182; P:GO:0048749; P:GO:0050767; F:GO:0003677; F:GO:0008270; F:GO:0046872; C:GO:0005737	P:larval development; P:imaginal disc-derived wing morphogenesis; P:chaeta morphogenesis; P:neuron differentiation; P:compound eye development; P:regulation of neurogenesis; F:DNA binding; F:zinc ion binding; F:metal ion binding; C:cytoplasm			IPR000571 (PFAM); IPR013083 (G3DSA:3.30.40.GENE3D); G3DSA:4.10.1000.10 (GENE3D); IPR040594 (PFAM); PF13920 (PFAM); mobidb-lite (MOBIDB_LITE); mobidb-lite (MOBIDB_LITE); PTHR14493:SF37 (PANTHER); IPR045234 (PANTHER); IPR001841 (PROSITE_PROFILES); IPR000571 (PROSITE_PROFILES); IPR000571 (PROSITE_PROFILES); cd16771 (CDD); SSF57850 (SUPERFAMILY); IPR036855 (SUPERFAMILY)	F:GO:0046872	F:metal ion binding
TRUE	[INTERPRO, BLASTED, MAPPED, ANNOTATED]	Pcan_10593	putative ATP synthase subunit f, mitochondrial	324	20	1.15949e-75	94.53	9	P:GO:0006754; P:GO:0006811; P:GO:1902600; C:GO:0000276; C:GO:0005739; C:GO:0016021; C:GO:0045263	P:ATP biosynthetic process; P:ion transport; P:proton transmembrane transport; C:mitochondrial proton-transporting ATP synthase complex, coupling factor F(o); C:mitochondrion; C:integral component of membrane; C:proton-transporting ATP synthase complex, coupling factor F(o)			IPR019344 (PFAM); PTHR13080:SF5 (PANTHER); IPR019344 (PANTHER)	no GO terms	no GO terms
TRUE	[INTERPRO, BLASTED, MAPPED, ANNOTATED]	Pcan_10583	WASH complex subunit 1	990	20	0	86.3	25	P:GO:0001578; P:GO:0030838; P:GO:0033630; P:GO:0034314; P:GO:0035210; P:GO:0035277; P:GO:0035751; P:GO:0042147; P:GO:0044703; P:GO:0048477; P:GO:0051017; P:GO:0051764; P:GO:2001135; F:GO:0003779; F:GO:0043014; F:GO:0051020; C:GO:0005634; C:GO:0005769; C:GO:0048471; C:GO:0071203	P:microtubule bundle formation; P:positive regulation of actin filament polymerization; P:positive regulation of cell adhesion mediated by integrin; P:Arp2/3 complex-mediated actin nucleation; P:prepupal development; P:spiracle morphogenesis, open tracheal system; P:regulation of lysosomal lumen pH; P:retrograde transport, endosome to Golgi; P:multi-organism reproductive process; P:oogenesis; P:a…			IPR021854 (PFAM); mobidb-lite (MOBIDB_LITE); mobidb-lite (MOBIDB_LITE); IPR028290 (PANTHER)	P:GO:0034314; F:GO:0043014; C:GO:0005769; C:GO:0071203	P:Arp2/3 complex-mediated actin nucleation; F:alpha-tubulin binding; C:early endosome; C:WASH complex
TRUE	[INTERPRO, BLASTED, MAPPED, ANNOTATED]	Pcan_10579	DNA excision repair protein ERCC-6-like	2760	20	0	83.08	8	P:GO:0006338; F:GO:0005524; F:GO:0140658; C:GO:0043229	P:chromatin remodeling; F:ATP binding; F:ATP-dependent chromatin remodeler activity; C:intracellular organelle			IPR000330 (PFAM); IPR027417 (G3DSA:3.40.50.GENE3D); IPR038718 (G3DSA:3.40.50.GENE3D); IPR001650 (PFAM); mobidb-lite (MOBIDB_LITE); mobidb-lite (MOBIDB_LITE); PTHR45629 (PANTHER); PTHR45629:SF7 (PANTHER); IPR014001 (PROSITE_PROFILES); IPR001650 (PROSITE_PROFILES); cd18793 (CDD); IPR027417 (SUPERFAMILY); IPR027417 (SUPERFAMILY)	F:GO:0005524; F:GO:0140658	F:ATP binding; F:ATP-dependent chromatin remodeler activity
TRUE	[INTERPRO, BLASTED, MAPPED, ANNOTATED]	Pcan_10552	eukaryotic translation initiation factor 3 subunit D	1644	20	0	97.94	19	P:GO:0001732; P:GO:0002191; P:GO:0006446; P:GO:0032268; F:GO:0003743; F:GO:0005515; F:GO:0098808; C:GO:0005634; C:GO:0005829; C:GO:0005852; C:GO:0016282; C:GO:0033290	P:formation of cytoplasmic translation initiation complex; P:cap-dependent translational initiation; P:regulation of translational initiation; P:regulation of cellular protein metabolic process; F:translation initiation factor activity; F:protein binding; F:mRNA cap binding; C:nucleus; C:cytosol; C:eukaryotic translation initiation factor 3 complex; C:eukaryotic 43S preinitiation complex; C:eukar…			IPR007783 (PFAM); IPR007783 (PIRSF); mobidb-lite (MOBIDB_LITE); IPR007783 (PANTHER); IPR007783 (HAMAP)	F:GO:0003743; C:GO:0005737; C:GO:0005852	F:translation initiation factor activity; C:cytoplasm; C:eukaryotic translation initiation factor 3 complex
TRUE	[INTERPRO, BLASTED, MAPPED]	Pcan_10549	C-type mannose receptor 2-like	945	20	0	74.21	1	F:GO:0030246	F:carbohydrate binding			IPR001304 (PFAM); IPR016186 (G3DSA:3.10.100.GENE3D); PTHR22801:SF60 (PANTHER); PTHR22801 (PANTHER); IPR001304 (PROSITE_PROFILES); IPR001304 (PROSITE_PROFILES); cd00037 (CDD); cd00037 (CDD); IPR016187 (SUPERFAMILY); IPR016187 (SUPERFAMILY)	no GO terms	no GO terms
TRUE	[INTERPRO, BLASTED, MAPPED, ANNOTATED]	Pcan_10534	protein toll-like	2838	20	0	53.95	8	P:GO:0002224; F:GO:0003953; F:GO:0004888; C:GO:0016021	P:toll-like receptor signaling pathway; F:NAD+ nucleosidase activity; F:transmembrane signaling receptor activity; C:integral component of membrane	EC:3.2.2	Glycosylases	PR01537 (PRINTS); IPR000157 (PFAM); IPR032675 (G3DSA:3.80.10.GENE3D); IPR032675 (G3DSA:3.80.10.GENE3D); IPR032675 (G3DSA:3.80.10.GENE3D); IPR035897 (G3DSA:3.40.50.GENE3D); PTHR24365:SF530 (PANTHER); IPR017241 (PANTHER); IPR000157 (PROSITE_PROFILES); IPR007110 (PROSITE_PROFILES); SSF52058 (SUPERFAMILY); IPR035897 (SUPERFAMILY); SSF52047 (SUPERFAMILY)	P:GO:0002224; P:GO:0006955; P:GO:0007165; F:GO:0004888; C:GO:0016021	P:toll-like receptor signaling pathway; P:immune response; P:signal transduction; F:transmembrane signaling receptor activity; C:integral component of membrane
TRUE	[INTERPRO, BLASTED]	Pcan_10505	WD repeat-containing protein 44 isoform X9	1332	20	0	75.64						mobidb-lite (MOBIDB_LITE); mobidb-lite (MOBIDB_LITE); mobidb-lite (MOBIDB_LITE); mobidb-lite (MOBIDB_LITE); mobidb-lite (MOBIDB_LITE); mobidb-lite (MOBIDB_LITE); mobidb-lite (MOBIDB_LITE)	no GO terms	no GO terms
TRUE	[INTERPRO, BLASTED, MAPPED, ANNOTATED]	Pcan_10504	glutathione S-transferase 1-1-like	681	20	1.05726e-138	94.91	9	P:GO:0006749; P:GO:0098869; F:GO:0004364; F:GO:0004602; F:GO:0016740; F:GO:0018833; C:GO:0005576; C:GO:0005737	P:glutathione metabolic process; P:cellular oxidant detoxification; F:glutathione transferase activity; F:glutathione peroxidase activity; F:transferase activity; F:DDT-dehydrochlorinase activity; C:extracellular region; C:cytoplasm	EC:2.5.1.18; EC:4.5.1.1; EC:1.11.1.9	Glutathione transferase; DDT-dehydrochlorinase; Glutathione peroxidase	G3DSA:3.40.30.10 (GENE3D); G3DSA:1.20.1050.10 (GENE3D); IPR004046 (PFAM); IPR004045 (PFAM); IPR040079 (SFLD); SFLDG01153 (SFLD); PTHR43969 (PANTHER); PTHR43969:SF9 (PANTHER); IPR004045 (PROSITE_PROFILES); IPR010987 (PROSITE_PROFILES); cd03177 (CDD); cd03045 (CDD); IPR036249 (SUPERFAMILY); IPR036282 (SUPERFAMILY)	no GO terms	no GO terms
TRUE	[INTERPRO, BLASTED, MAPPED, ANNOTATED]	Pcan_10503	Ras-related protein Rab-11A	822	20	1.01564e-122	90.14	53	P:GO:0000916; P:GO:0002066; P:GO:0007112; P:GO:0007298; P:GO:0007317; P:GO:0007349; P:GO:0007394; P:GO:0008103; P:GO:0016360; P:GO:0019730; P:GO:0022416; P:GO:0030718; P:GO:0030723; P:GO:0031532; P:GO:0032456; P:GO:0032482; P:GO:0032989; P:GO:0034334; P:GO:0040011; P:GO:0042052; P:GO:0042078; P:GO:0042998; P:GO:0044703; P:GO:0045886; P:GO:0046664; P:GO:0048137; P:GO:0048210; P:GO:0048488; P:GO:00…	P:actomyosin contractile ring contraction; P:columnar/cuboidal epithelial cell development; P:male meiosis cytokinesis; P:border follicle cell migration; P:regulation of pole plasm oskar mRNA localization; P:cellularization; P:dorsal closure, elongation of leading edge cells; P:oocyte microtubule cytoskeleton polarization; P:sensory organ precursor cell fate determination; P:antimicrobial humoral…	EC:3.6.1	Acting on acid anhydrides	PR00449 (PRINTS); IPR027417 (G3DSA:3.40.50.GENE3D); IPR005225 (TIGRFAM); IPR001806 (PFAM); mobidb-lite (MOBIDB_LITE); mobidb-lite (MOBIDB_LITE); PTHR47979 (PANTHER); PTHR47979:SF49 (PANTHER); IPR001806 (PROSITE_PROFILES); PS51419 (PROSITE_PROFILES); PS51420 (PROSITE_PROFILES); cd01868 (CDD); IPR027417 (SUPERFAMILY)	F:GO:0003924; F:GO:0005525	F:GTPase activity; F:GTP binding
TRUE	[INTERPRO, BLASTED, MAPPED, ANNOTATED]	Pcan_10476	serine/threonine-protein kinase Warts	3045	20	0	94.05	37	P:GO:0000082; P:GO:0000278; P:GO:0002066; P:GO:0006468; P:GO:0007298; P:GO:0008360; P:GO:0010212; P:GO:0010769; P:GO:0018105; P:GO:0035329; P:GO:0040011; P:GO:0042308; P:GO:0042771; P:GO:0043065; P:GO:0044260; P:GO:0044703; P:GO:0045464; P:GO:0045570; P:GO:0045664; P:GO:0046621; P:GO:0048814; P:GO:0051674; P:GO:0060253; P:GO:0065008; P:GO:0072089; P:GO:0090087; P:GO:0090090; P:GO:1904590; F:GO:00…	P:G1/S transition of mitotic cell cycle; P:mitotic cell cycle; P:columnar/cuboidal epithelial cell development; P:protein phosphorylation; P:border follicle cell migration; P:regulation of cell shape; P:response to ionizing radiation; P:regulation of cell morphogenesis involved in differentiation; P:peptidyl-serine phosphorylation; P:hippo signaling; P:locomotion; P:negative regulation of protein…	EC:2.7.1	Transferring phosphorus-containing groups	IPR015940 (PFAM); G3DSA:3.30.200.20 (GENE3D); IPR000719 (PFAM); G3DSA:1.10.8.10 (GENE3D); G3DSA:1.10.510.10 (GENE3D); mobidb-lite (MOBIDB_LITE); mobidb-lite (MOBIDB_LITE); mobidb-lite (MOBIDB_LITE); mobidb-lite (MOBIDB_LITE); mobidb-lite (MOBIDB_LITE); mobidb-lite (MOBIDB_LITE); mobidb-lite (MOBIDB_LITE); mobidb-lite (MOBIDB_LITE); mobidb-lite (MOBIDB_LITE); mobidb-lite (MOBIDB_LITE); mobidb-lite…	P:GO:0000278; P:GO:0006468; P:GO:0035329; F:GO:0004672; F:GO:0004674; F:GO:0005515; F:GO:0005524	P:mitotic cell cycle; P:protein phosphorylation; P:hippo signaling; F:protein kinase activity; F:protein serine/threonine kinase activity; F:protein binding; F:ATP binding
TRUE	[INTERPRO, BLASTED]	Pcan_10460	uncharacterized protein LOC110999864	840	20	0	84.27						no IPS match	no IPS match	no IPS match
TRUE	[INTERPRO, BLASTED]	Pcan_10453	unnamed protein product	1398	20	0	87.98						mobidb-lite (MOBIDB_LITE); mobidb-lite (MOBIDB_LITE); mobidb-lite (MOBIDB_LITE); mobidb-lite (MOBIDB_LITE)	no GO terms	no GO terms
TRUE	[INTERPRO, BLASTED, MAPPED, ANNOTATED]	Pcan_10414	vacuolar ATPase assembly integral membrane protein VMA21 homolog	270	20	2.50691e-42	93.5	11	P:GO:0019233; P:GO:0070072; C:GO:0005789; C:GO:0012507; C:GO:0016021; C:GO:0033116	P:sensory perception of pain; P:vacuolar proton-transporting V-type ATPase complex assembly; C:endoplasmic reticulum membrane; C:ER to Golgi transport vesicle membrane; C:integral component of membrane; C:endoplasmic reticulum-Golgi intermediate compartment membrane			IPR019013 (PFAM); PTHR31792:SF6 (PANTHER); IPR019013 (PANTHER)	P:GO:0070072	P:vacuolar proton-transporting V-type ATPase complex assembly
TRUE	[INTERPRO, BLASTED, MAPPED, ANNOTATED]	Pcan_10400	uncharacterized protein LOC110993997	609	20	1.36504e-143	72.63	2	C:GO:0016021	C:integral component of membrane			no IPS match	no IPS match	no IPS match
TRUE	[INTERPRO, BLASTED, MAPPED, ANNOTATED]	Pcan_10395	proton-coupled amino acid transporter-like protein pathetic	1239	20	4.8363e-171	89.28	9	P:GO:0006890; P:GO:0008152; P:GO:0010883; P:GO:0065008; P:GO:1905952; F:GO:0016491; C:GO:0016021; C:GO:0030126	P:retrograde vesicle-mediated transport, Golgi to endoplasmic reticulum; P:metabolic process; P:regulation of lipid storage; P:regulation of biological quality; P:regulation of lipid localization; F:oxidoreductase activity; C:integral component of membrane; C:COPI vesicle coat	EC:1	Oxidoreductases	IPR000558 (PRINTS); IPR007125 (PFAM); IPR009072 (G3DSA:1.10.20.GENE3D); IPR013057 (PFAM); PTHR22950 (PANTHER); PTHR22950:SF494 (PANTHER); IPR009072 (SUPERFAMILY)	F:GO:0003677; F:GO:0030527; F:GO:0046982; C:GO:0000786	F:DNA binding; F:structural constituent of chromatin; F:protein heterodimerization activity; C:nucleosome
TRUE	[INTERPRO, BLASTED, MAPPED, ANNOTATED]	Pcan_10393	protein yellow-like	1461	20	0	81.99	10	P:GO:0006583; P:GO:0007564; P:GO:0007618; P:GO:0042438; P:GO:0048065; P:GO:0048082; P:GO:0060179; C:GO:0005576; C:GO:0005737; C:GO:0070451	P:melanin biosynthetic process from tyrosine; P:regulation of chitin-based cuticle tanning; P:mating; P:melanin biosynthetic process; P:male courtship behavior, veined wing extension; P:regulation of adult chitin-containing cuticle pigmentation; P:male mating behavior; C:extracellular region; C:cytoplasm; C:cell hair			IPR017996 (PRINTS); IPR017996 (PFAM); IPR011042 (G3DSA:2.120.10.GENE3D); IPR017996 (PANTHER); IPR029846 (PTHR10009:PANTHER)	P:GO:0042438; P:GO:0060179	P:melanin biosynthetic process; P:male mating behavior
TRUE	[INTERPRO, NO-BLAST]	Pcan_10389	---NA---	381									no IPS match	no IPS match	no IPS match
TRUE	[INTERPRO, BLASTED, MAPPED, ANNOTATED]	Pcan_10377	protein PTCD3 homolog, mitochondrial	1905	20	0	82.92	12	P:GO:0006417; P:GO:0032543; F:GO:0019843; F:GO:0043024; C:GO:0005739; C:GO:0005840	P:regulation of translation; P:mitochondrial translation; F:rRNA binding; F:ribosomal small subunit binding; C:mitochondrion; C:ribosome			IPR011990 (G3DSA:1.25.40.GENE3D); IPR033443 (PFAM); IPR037387 (PANTHER)	P:GO:0032543; F:GO:0005515; F:GO:0019843; F:GO:0043024; C:GO:0005739	P:mitochondrial translation; F:protein binding; F:rRNA binding; F:ribosomal small subunit binding; C:mitochondrion
TRUE	[INTERPRO, BLASTED, MAPPED, ANNOTATED]	Pcan_10374	transmembrane protein 41 homolog isoform X1	963	20	0	83.29	3	P:GO:0032224; C:GO:0016021	P:positive regulation of synaptic transmission, cholinergic; C:integral component of membrane			IPR032816 (PFAM); IPR045014 (PANTHER); PTHR43220:SF7 (PANTHER)	no GO terms	no GO terms
TRUE	[INTERPRO, BLASTED, MAPPED]	Pcan_10368	KRAB-A domain-containing protein 2-like	258	20	2.17373e-50	80.22	2	P:GO:0015074; F:GO:0003676	P:DNA integration; F:nucleic acid binding			no IPS match	no IPS match	no IPS match
TRUE	[INTERPRO, BLASTED, MAPPED, ANNOTATED]	Pcan_10363	transmembrane protein 184C	1236	20	0	85.92	3	F:GO:0005215; C:GO:0016021	F:transporter activity; C:integral component of membrane	EC:7	Translocases	IPR005178 (PFAM); mobidb-lite (MOBIDB_LITE); mobidb-lite (MOBIDB_LITE); IPR005178 (PANTHER); PTHR23423:SF10 (PANTHER)	no GO terms	no GO terms
TRUE	[INTERPRO, BLASTED, ANNOTATED]	Pcan_10357	FGFR1 oncogene partner 2 homolog	627	20	3.54794e-149	95.84	2	P:GO:0035331; C:GO:0090443	P:negative regulation of hippo signaling; C:FAR/SIN/STRIPAK complex			IPR008555 (PFAM); mobidb-lite (MOBIDB_LITE); mobidb-lite (MOBIDB_LITE); IPR008555 (PANTHER); PTHR12186:SF2 (PANTHER)	no GO terms	no GO terms
TRUE	[INTERPRO, BLASTED, MAPPED, ANNOTATED]	Pcan_10356	signal peptidase complex subunit 3	540	20	9.99351e-110	98.02	10	P:GO:0006465; P:GO:0015833; P:GO:0044260; P:GO:0045047; F:GO:0008233; C:GO:0005787; C:GO:0016021	P:signal peptide processing; P:peptide transport; P:cellular macromolecule metabolic process; P:protein targeting to ER; F:peptidase activity; C:signal peptidase complex; C:integral component of membrane	EC:3.4	Acting on peptide bonds (peptidases)	IPR007653 (PFAM); IPR007653 (PIRSF); IPR007653 (PANTHER); PTHR12804:SF7 (PANTHER); PS51257 (PROSITE_PROFILES)	P:GO:0006465; C:GO:0005787; C:GO:0016021	P:signal peptide processing; C:signal peptidase complex; C:integral component of membrane
TRUE	[INTERPRO, BLASTED, MAPPED, ANNOTATED]	Pcan_10350	protein O-mannosyl-transferase Tmtc3	2217	20	0	95.17	10	P:GO:0035269; F:GO:0004169; C:GO:0005783; C:GO:0005886; C:GO:0016021	P:protein O-linked mannosylation; F:dolichyl-phosphate-mannose-protein mannosyltransferase activity; C:endoplasmic reticulum; C:plasma membrane; C:integral component of membrane	EC:2.4.1.109	Dolichyl-phosphate-mannose--protein mannosyltransferase	IPR011990 (G3DSA:1.25.40.GENE3D); IPR011990 (G3DSA:1.25.40.GENE3D); PF13414 (PFAM); IPR011990 (G3DSA:1.25.40.GENE3D); IPR019734 (PFAM); PF13432 (PFAM); IPR013618 (PFAM); PF13424 (PFAM); mobidb-lite (MOBIDB_LITE); PTHR44395 (PANTHER); PS50293 (PROSITE_PROFILES); IPR019734 (PROSITE_PROFILES); IPR019734 (PROSITE_PROFILES); PS50293 (PROSITE_PROFILES); IPR019734 (PROSITE_PROFILES); IPR019734 (PROSITE_…	F:GO:0005515	F:protein binding
TRUE	[INTERPRO, BLASTED, MAPPED, ANNOTATED]	Pcan_10341	transcriptional enhancer factor TEF-1 isoform X1	1317	20	0	97.23	29	P:GO:0001745; P:GO:0006355; P:GO:0007476; P:GO:0007480; P:GO:0007525; P:GO:0010628; P:GO:0010629; P:GO:0035329; P:GO:0045892; P:GO:0045944; P:GO:0048568; P:GO:0055002; P:GO:0055013; P:GO:0072089; P:GO:2000026; P:GO:2000112; P:GO:2000113; P:GO:2000826; F:GO:0000978; F:GO:0000981; F:GO:0001223; F:GO:0003677; F:GO:0003700; F:GO:0019904; F:GO:0061629; C:GO:0005634; C:GO:0005667	P:compound eye morphogenesis; P:regulation of transcription, DNA-templated; P:imaginal disc-derived wing morphogenesis; P:imaginal disc-derived leg morphogenesis; P:somatic muscle development; P:positive regulation of gene expression; P:negative regulation of gene expression; P:hippo signaling; P:negative regulation of transcription, DNA-templated; P:positive regulation of transcription by RNA po…			IPR000818 (PRINTS); IPR038096 (G3DSA:6.10.20.GENE3D); G3DSA:2.70.50.80 (GENE3D); IPR016361 (PIRSF); IPR041086 (PFAM); IPR000818 (PFAM); PTHR11834 (PANTHER); PTHR11834:SF4 (PANTHER); IPR000818 (PROSITE_PROFILES)	P:GO:0006355; P:GO:0035329; F:GO:0003700	P:regulation of transcription, DNA-templated; P:hippo signaling; F:DNA-binding transcription factor activity
TRUE	[INTERPRO, BLASTED, MAPPED, ANNOTATED]	Pcan_10328	leucine--tRNA ligase, cytoplasmic	3369	20	0	91.23	15	P:GO:0006429; P:GO:0006438; P:GO:0042060; P:GO:0106074; F:GO:0002161; F:GO:0004823; F:GO:0004832; F:GO:0005524; C:GO:0005737; C:GO:0017101	P:leucyl-tRNA aminoacylation; P:valyl-tRNA aminoacylation; P:wound healing; P:aminoacyl-tRNA metabolism involved in translational fidelity; F:aminoacyl-tRNA editing activity; F:leucine-tRNA ligase activity; F:valine-tRNA ligase activity; F:ATP binding; C:cytoplasm; C:aminoacyl-tRNA synthetase multienzyme complex	EC:6.1.1.4; EC:6.1.1.9; EC:3.1.1.1	Leucine--tRNA ligase; Valine--tRNA ligase; Carboxylesterase	IPR014729 (G3DSA:3.40.50.GENE3D); IPR013155 (PFAM); IPR009008 (G3DSA:3.90.740.GENE3D); IPR004493 (TIGRFAM); IPR002300 (PFAM); G3DSA:1.10.730.10 (GENE3D); PTHR45794:SF1 (PANTHER); IPR004493 (PANTHER); cd07959 (CDD); cd00812 (CDD); IPR009080 (SUPERFAMILY); IPR009008 (SUPERFAMILY); SSF52374 (SUPERFAMILY)	P:GO:0006418; P:GO:0006429; F:GO:0000166; F:GO:0002161; F:GO:0004812; F:GO:0004823; F:GO:0005524	P:tRNA aminoacylation for protein translation; P:leucyl-tRNA aminoacylation; F:nucleotide binding; F:aminoacyl-tRNA editing activity; F:aminoacyl-tRNA ligase activity; F:leucine-tRNA ligase activity; F:ATP binding
TRUE	[INTERPRO, BLASTED, MAPPED, ANNOTATED]	Pcan_10322	tudor domain-containing protein 3	2064	20	0	82.11	11	P:GO:0006325; P:GO:0006397; P:GO:0046331; F:GO:0003723; C:GO:0005634; C:GO:0005737	P:chromatin organization; P:mRNA processing; P:lateral inhibition; F:RNA binding; C:nucleus; C:cytoplasm			G3DSA:2.30.30.140 (GENE3D); IPR042470 (G3DSA:2.40.50.GENE3D); IPR015940 (PFAM); IPR013894 (PFAM); IPR010304 (PFAM); G3DSA:1.10.8.10 (GENE3D); mobidb-lite (MOBIDB_LITE); mobidb-lite (MOBIDB_LITE); mobidb-lite (MOBIDB_LITE); mobidb-lite (MOBIDB_LITE); mobidb-lite (MOBIDB_LITE); mobidb-lite (MOBIDB_LITE); mobidb-lite (MOBIDB_LITE); PTHR13681 (PANTHER); PTHR13681:SF31 (PANTHER); IPR015940 (PROSITE_PR…	P:GO:0006397; F:GO:0003723; F:GO:0005515; C:GO:0005634; C:GO:0005737	P:mRNA processing; F:RNA binding; F:protein binding; C:nucleus; C:cytoplasm
TRUE	[INTERPRO, BLASTED, MAPPED]	Pcan_10289	transcription factor 25	1707	20	0	67.76	3	P:GO:0090502; F:GO:0003676; F:GO:0004523	P:RNA phosphodiester bond hydrolysis, endonucleolytic; F:nucleic acid binding; F:RNA-DNA hybrid ribonuclease activity			IPR006994 (PFAM); mobidb-lite (MOBIDB_LITE); mobidb-lite (MOBIDB_LITE); IPR006994 (PANTHER)	no GO terms	no GO terms
TRUE	[INTERPRO, BLASTED, MAPPED, ANNOTATED]	Pcan_10288	adipose triglyceride lipase	1689	20	0	89.11	11	P:GO:0006642; P:GO:0010884; P:GO:0010891; P:GO:0016042; P:GO:0019433; P:GO:0070328; F:GO:0004806; F:GO:0016787; C:GO:0005737; C:GO:0005811; C:GO:0016020	P:triglyceride mobilization; P:positive regulation of lipid storage; P:negative regulation of sequestering of triglyceride; P:lipid catabolic process; P:triglyceride catabolic process; P:triglyceride homeostasis; F:triglyceride lipase activity; F:hydrolase activity; C:cytoplasm; C:lipid droplet; C:membrane	EC:3.1.1.1; EC:3.1.1.3	Carboxylesterase; Triacylglycerol lipase	IPR002641 (PFAM); G3DSA:3.40.1090.10 (GENE3D); mobidb-lite (MOBIDB_LITE); mobidb-lite (MOBIDB_LITE); PTHR12406:SF41 (PANTHER); IPR033562 (PANTHER); IPR002641 (PROSITE_PROFILES); cd07218 (CDD); IPR016035 (SUPERFAMILY)	P:GO:0006629; P:GO:0016042; F:GO:0016787	P:lipid metabolic process; P:lipid catabolic process; F:hydrolase activity
TRUE	[INTERPRO, BLASTED, MAPPED, ANNOTATED]	Pcan_10280	tyrosine-protein phosphatase non-receptor type 11	1872	20	0	92.24	35	P:GO:0000278; P:GO:0002066; P:GO:0006357; P:GO:0006911; P:GO:0007173; P:GO:0007362; P:GO:0007418; P:GO:0007427; P:GO:0007428; P:GO:0007444; P:GO:0007498; P:GO:0008069; P:GO:0008293; P:GO:0008543; P:GO:0009653; P:GO:0016043; P:GO:0035335; P:GO:0040011; P:GO:0042221; P:GO:0043066; P:GO:0044703; P:GO:0045314; P:GO:0045500; P:GO:0048666; P:GO:0050767; P:GO:0051674; P:GO:0098657; P:GO:2000027; P:GO:20…	P:mitotic cell cycle; P:columnar/cuboidal epithelial cell development; P:regulation of transcription by RNA polymerase II; P:phagocytosis, engulfment; P:epidermal growth factor receptor signaling pathway; P:terminal region determination; P:ventral midline development; P:epithelial cell migration, open tracheal system; P:primary branching, open tracheal system; P:imaginal disc development; P:mesod…	EC:3.1.3.48	Protein-tyrosine-phosphatase	IPR000980 (PRINTS); IPR000242 (PRINTS); IPR000980 (PFAM); IPR000242 (PFAM); IPR036860 (G3DSA:3.30.505.GENE3D); IPR036860 (G3DSA:3.30.505.GENE3D); IPR029021 (G3DSA:3.90.190.GENE3D); mobidb-lite (MOBIDB_LITE); PTHR46257 (PANTHER); IPR000980 (PROSITE_PROFILES); IPR000242 (PROSITE_PROFILES); IPR000980 (PROSITE_PROFILES); IPR000387 (PROSITE_PROFILES); cd10340 (CDD); cd09931 (CDD); IPR036860 (SUPERFAMI…	P:GO:0006470; P:GO:0016311; F:GO:0004725; F:GO:0016791	P:protein dephosphorylation; P:dephosphorylation; F:protein tyrosine phosphatase activity; F:phosphatase activity
TRUE	[INTERPRO, BLASTED, MAPPED, ANNOTATED]	Pcan_10268	balbiani ring protein 3-like isoform X1	594	20	2.69687e-143	79.76	8	P:GO:0007165; F:GO:0008083; C:GO:0005576; C:GO:0016020	P:signal transduction; F:growth factor activity; C:extracellular region; C:membrane			IPR004153 (PFAM); IPR000072 (PFAM); IPR029034 (G3DSA:2.10.90.GENE3D); PTHR11633:SF1 (PANTHER); PTHR11633 (PANTHER); IPR029034 (SUPERFAMILY)	F:GO:0008083; C:GO:0016020	F:growth factor activity; C:membrane
TRUE	[INTERPRO, BLASTED, MAPPED, ANNOTATED]	Pcan_10263	cholinephosphotransferase 1 isoform X1	1440	20	0	84.73	6	P:GO:0046474; F:GO:0016780; C:GO:0016021	P:glycerophospholipid biosynthetic process; F:phosphotransferase activity, for other substituted phosphate groups; C:integral component of membrane	EC:2.7.8	Transferring phosphorus-containing groups	IPR043130 (G3DSA:1.20.120.GENE3D); IPR000462 (PFAM); mobidb-lite (MOBIDB_LITE); IPR014472 (PANTHER); PTHR10414:SF27 (PANTHER); IPR014472 (PANTHER); PTHR10414:SF27 (PANTHER)	P:GO:0008654; F:GO:0016780; C:GO:0016020	P:phospholipid biosynthetic process; F:phosphotransferase activity, for other substituted phosphate groups; C:membrane
TRUE	[INTERPRO, BLASTED, MAPPED, ANNOTATED]	Pcan_10261	spondin-1	2298	20	0	84.85	14	P:GO:0007155; P:GO:0010951; P:GO:0042742; P:GO:0045087; F:GO:0004867; F:GO:0046872; C:GO:0005576	P:cell adhesion; P:negative regulation of endopeptidase activity; P:defense response to bacterium; P:innate immune response; F:serine-type endopeptidase inhibitor activity; F:metal ion binding; C:extracellular region			IPR002223 (PRINTS); IPR044004 (PFAM); IPR000884 (PFAM); IPR036383 (G3DSA:2.20.100.GENE3D); IPR036880 (G3DSA:4.10.410.GENE3D); IPR002861 (PFAM); IPR009465 (PFAM); IPR042307 (G3DSA:2.60.40.GENE3D); IPR038678 (G3DSA:2.60.40.GENE3D); IPR036383 (G3DSA:2.20.100.GENE3D); IPR002223 (PFAM); IPR036383 (G3DSA:2.20.100.GENE3D); mobidb-lite (MOBIDB_LITE); mobidb-lite (MOBIDB_LITE); PTHR11311:SF23 (PANTHER); P…	F:GO:0004867	F:serine-type endopeptidase inhibitor activity
TRUE	[INTERPRO, BLASTED, MAPPED, ANNOTATED]	Pcan_10237	39S ribosomal protein L28, mitochondrial	825	20	0	94.69	6	P:GO:0032543; F:GO:0003735; C:GO:0005737; C:GO:0005762; C:GO:0005840	P:mitochondrial translation; F:structural constituent of ribosome; C:cytoplasm; C:mitochondrial large ribosomal subunit; C:ribosome			PTHR13528:SF2 (PANTHER); IPR026569 (PANTHER); IPR034704 (SUPERFAMILY)	F:GO:0003735	F:structural constituent of ribosome
TRUE	[INTERPRO, BLASTED, MAPPED, ANNOTATED]	Pcan_10228	synembryn-A	1440	20	0	87.05	20	P:GO:0007163; P:GO:0007186; P:GO:0008104; P:GO:0008356; P:GO:0010004; P:GO:0036445; P:GO:0040001; P:GO:0043547; P:GO:0050790; P:GO:0050821; P:GO:0055057; P:GO:0072089; F:GO:0001965; F:GO:0005085; F:GO:0005096; F:GO:0051020; C:GO:0005829; C:GO:0005938; C:GO:0099568	P:establishment or maintenance of cell polarity; P:G protein-coupled receptor signaling pathway; P:protein localization; P:asymmetric cell division; P:gastrulation involving germ band extension; P:neuronal stem cell division; P:establishment of mitotic spindle localization; P:positive regulation of GTPase activity; P:regulation of catalytic activity; P:protein stabilization; P:neuroblast division…			IPR008376 (PRINTS); IPR019318 (PFAM); IPR011989 (G3DSA:1.25.10.GENE3D); mobidb-lite (MOBIDB_LITE); IPR019318 (PANTHER); IPR016024 (SUPERFAMILY)	no GO terms	no GO terms
TRUE	[INTERPRO, BLASTED, MAPPED, ANNOTATED]	Pcan_10225	splicing factor 3A subunit 2	786	20	3.40085e-147	99.18	11	P:GO:0000245; P:GO:0006397; P:GO:0008380; P:GO:0010628; F:GO:0003676; F:GO:0003723; F:GO:0008270; C:GO:0005681; C:GO:0005686; C:GO:0071004	P:spliceosomal complex assembly; P:mRNA processing; P:RNA splicing; P:positive regulation of gene expression; F:nucleic acid binding; F:RNA binding; F:zinc ion binding; C:spliceosomal complex; C:U2 snRNP; C:U2-type prespliceosome			IPR031781 (PFAM); G3DSA:3.30.160.60 (GENE3D); PF12874 (PFAM); G3DSA:2.60.40.2690 (GENE3D); mobidb-lite (MOBIDB_LITE); mobidb-lite (MOBIDB_LITE); PTHR23205 (PANTHER); IPR000690 (PROSITE_PROFILES); IPR036236 (SUPERFAMILY)	F:GO:0003676; F:GO:0008270; C:GO:0005634	F:nucleic acid binding; F:zinc ion binding; C:nucleus
TRUE	[INTERPRO, BLASTED, MAPPED, ANNOTATED]	Pcan_10221	neurogenic protein mastermind-like	2049	20	0	84.37	22	P:GO:0002066; P:GO:0003007; P:GO:0007219; P:GO:0007398; P:GO:0007418; P:GO:0007475; P:GO:0007500; P:GO:0008356; P:GO:0008407; P:GO:0030707; P:GO:0030718; P:GO:0035019; P:GO:0044703; P:GO:0045944; P:GO:0048749; F:GO:0003713; C:GO:0005703; C:GO:0016607	P:columnar/cuboidal epithelial cell development; P:heart morphogenesis; P:Notch signaling pathway; P:ectoderm development; P:ventral midline development; P:apposition of dorsal and ventral imaginal disc-derived wing surfaces; P:mesodermal cell fate determination; P:asymmetric cell division; P:chaeta morphogenesis; P:ovarian follicle cell development; P:germ-line stem cell population maintenance; …			IPR046370 (G3DSA:6.10.250.GENE3D); IPR019082 (PFAM); mobidb-lite (MOBIDB_LITE); mobidb-lite (MOBIDB_LITE); mobidb-lite (MOBIDB_LITE); mobidb-lite (MOBIDB_LITE); mobidb-lite (MOBIDB_LITE); PTHR16431 (PANTHER)	P:GO:0007219; P:GO:0045944; F:GO:0003713; C:GO:0016607	P:Notch signaling pathway; P:positive regulation of transcription by RNA polymerase II; F:transcription coactivator activity; C:nuclear speck
TRUE	[INTERPRO, BLASTED, MAPPED, ANNOTATED]	Pcan_10220	CD151 antigen	1053	20	0	86.92	30	P:GO:0001101; P:GO:0002926; P:GO:0006325; P:GO:0006357; P:GO:0006368; P:GO:0006979; P:GO:0008284; P:GO:0009737; P:GO:0010928; P:GO:0031538; P:GO:0032268; P:GO:0043609; P:GO:0043966; P:GO:0043967; P:GO:0045859; P:GO:0048831; P:GO:0071329; P:GO:0140018; P:GO:2000024; P:GO:2000026; P:GO:2000765; F:GO:0000993; F:GO:0008607; F:GO:0044877; C:GO:0000123; C:GO:0005737; C:GO:0008023; C:GO:0016021; C:GO:00…	P:response to acid chemical; P:tRNA wobble base 5-methoxycarbonylmethyl-2-thiouridinylation; P:chromatin organization; P:regulation of transcription by RNA polymerase II; P:transcription elongation from RNA polymerase II promoter; P:response to oxidative stress; P:positive regulation of cell population proliferation; P:response to abscisic acid; P:regulation of auxin mediated signaling pathway; P…			PR00259 (PRINTS); IPR008952 (G3DSA:1.10.1450.GENE3D); IPR018499 (PFAM); IPR018499 (PANTHER); PTHR19282:SF428 (PANTHER); IPR008952 (SUPERFAMILY)	C:GO:0016021	C:integral component of membrane
TRUE	[INTERPRO, BLASTED, MAPPED, ANNOTATED]	Pcan_10214	uncharacterized protein LOC110992856	1101	20	0	79.31	4	P:GO:0032007; P:GO:0048011	P:negative regulation of TOR signaling; P:neurotrophin TRK receptor signaling pathway			IPR026682 (PANTHER)	P:GO:0032007; P:GO:0048011	P:negative regulation of TOR signaling; P:neurotrophin TRK receptor signaling pathway
TRUE	[INTERPRO, BLASTED, MAPPED, ANNOTATED]	Pcan_10182	probable transaldolase	999	20	0	97.17	8	P:GO:0005975; P:GO:0006098; F:GO:0004801; C:GO:0005737	P:carbohydrate metabolic process; P:pentose-phosphate shunt; F:transaldolase activity; C:cytoplasm	EC:2.2.1.2	Transaldolase	IPR004730 (TIGRFAM); IPR001585 (PFAM); IPR013785 (G3DSA:3.20.20.GENE3D); IPR004730 (PTHR10683:PANTHER); IPR001585 (PANTHER); IPR004730 (HAMAP); IPR004730 (CDD); SSF51569 (SUPERFAMILY)	P:GO:0005975; P:GO:0006098; F:GO:0004801; C:GO:0005737	P:carbohydrate metabolic process; P:pentose-phosphate shunt; F:transaldolase activity; C:cytoplasm
TRUE	[INTERPRO, BLASTED]	Pcan_10164	RNA-binding protein FUS-like isoform X1	750	19	1.0611e-116	72.19						mobidb-lite (MOBIDB_LITE); mobidb-lite (MOBIDB_LITE); PS51257 (PROSITE_PROFILES)	no GO terms	no GO terms
TRUE	[INTERPRO, BLASTED]	Pcan_10163	osteocalcin 2	378	3	1.47225e-50	78.65						mobidb-lite (MOBIDB_LITE); mobidb-lite (MOBIDB_LITE)	no GO terms	no GO terms
TRUE	[INTERPRO, NO-BLAST]	Pcan_10162	---NA---	288									mobidb-lite (MOBIDB_LITE); mobidb-lite (MOBIDB_LITE)	no GO terms	no GO terms
TRUE	[INTERPRO, BLASTED]	Pcan_10160	unnamed protein product	321	1	4.30141e-07	66.04						no IPS match	no IPS match	no IPS match
TRUE	[INTERPRO, BLASTED, MAPPED, ANNOTATED]	Pcan_10154	uroporphyrinogen decarboxylase	1077	20	0	94.95	5	P:GO:0006782; F:GO:0004853; C:GO:0005829	P:protoporphyrinogen IX biosynthetic process; F:uroporphyrinogen decarboxylase activity; C:cytosol	EC:4.1.1.37	Uroporphyrinogen decarboxylase	IPR000257 (PFAM); IPR038071 (G3DSA:3.20.20.GENE3D); IPR006361 (TIGRFAM); PTHR21091:SF169 (PANTHER); PTHR21091 (PANTHER); IPR006361 (HAMAP); IPR006361 (CDD); IPR038071 (SUPERFAMILY)	P:GO:0006779; F:GO:0004853	P:porphyrin-containing compound biosynthetic process; F:uroporphyrinogen decarboxylase activity
TRUE	[INTERPRO, BLASTED, MAPPED, ANNOTATED]	Pcan_10151	immunoglobulin superfamily member 10-like	651	20	1.47873e-130	89.12	2	C:GO:0016021	C:integral component of membrane			PF13927 (PFAM); IPR013783 (G3DSA:2.60.40.GENE3D); mobidb-lite (MOBIDB_LITE); mobidb-lite (MOBIDB_LITE); IPR007110 (PROSITE_PROFILES); cd00096 (CDD); IPR036179 (SUPERFAMILY)	no GO terms	no GO terms
TRUE	[INTERPRO, BLASTED, MAPPED, ANNOTATED]	Pcan_10147	semaphorin-2A-like	1911	20	0	96.17	15	P:GO:0001952; P:GO:0007629; P:GO:0007632; P:GO:0016200; P:GO:0016201; P:GO:0030154; P:GO:0042756; P:GO:0070593; P:GO:0070983; P:GO:0071678; P:GO:0097374; F:GO:0030215; C:GO:0005576; C:GO:0005887	P:regulation of cell-matrix adhesion; P:flight behavior; P:visual behavior; P:synaptic target attraction; P:synaptic target inhibition; P:cell differentiation; P:drinking behavior; P:dendrite self-avoidance; P:dendrite guidance; P:olfactory bulb axon guidance; P:sensory neuron axon guidance; F:semaphorin receptor binding; C:extracellular region; C:integral component of plasma membrane			IPR001627 (PFAM); G3DSA:3.30.1680.10 (GENE3D); IPR015943 (G3DSA:2.130.10.GENE3D); PTHR11036:SF90 (PANTHER); IPR027231 (PANTHER); IPR007110 (PROSITE_PROFILES); IPR001627 (PROSITE_PROFILES); IPR036179 (SUPERFAMILY); SSF103575 (SUPERFAMILY); IPR036352 (SUPERFAMILY)	F:GO:0005515; F:GO:0030215	F:protein binding; F:semaphorin receptor binding
TRUE	[INTERPRO, BLASTED, MAPPED, ANNOTATED]	Pcan_10130	translation initiation factor eIF-2B subunit epsilon	1944	20	0	89.25	16	P:GO:0006413; P:GO:0050790; F:GO:0003723; F:GO:0003743; F:GO:0005085; F:GO:0016779; F:GO:0031369; F:GO:0051020; C:GO:0005829; C:GO:0005851	P:translational initiation; P:regulation of catalytic activity; F:RNA binding; F:translation initiation factor activity; F:guanyl-nucleotide exchange factor activity; F:nucleotidyltransferase activity; F:translation initiation factor binding; F:GTPase binding; C:cytosol; C:eukaryotic translation initiation factor 2B complex	EC:2.7.7	Transferring phosphorus-containing groups	IPR029044 (G3DSA:3.90.550.GENE3D); IPR001451 (PFAM); IPR003307 (PFAM); G3DSA:2.160.10.10 (GENE3D); G3DSA:1.25.40.180 (GENE3D); mobidb-lite (MOBIDB_LITE); PTHR45887 (PANTHER); PTHR45887:SF1 (PANTHER); IPR003307 (PROSITE_PROFILES); IPR035543 (CDD); IPR044123 (CDD); IPR016024 (SUPERFAMILY); IPR029044 (SUPERFAMILY)	F:GO:0005085; F:GO:0005515; F:GO:0031369	F:guanyl-nucleotide exchange factor activity; F:protein binding; F:translation initiation factor binding
TRUE	[INTERPRO, BLASTED, MAPPED, ANNOTATED]	Pcan_10102	N-acetylglucosamine-6-phosphate deacetylase	1200	20	0	86.6	11	P:GO:0005975; P:GO:0006044; P:GO:0006046; F:GO:0008448; F:GO:0046872; F:GO:0047419; C:GO:0005634	P:carbohydrate metabolic process; P:N-acetylglucosamine metabolic process; P:N-acetylglucosamine catabolic process; F:N-acetylglucosamine-6-phosphate deacetylase activity; F:metal ion binding; F:N-acetylgalactosamine-6-phosphate deacetylase activity; C:nucleus	EC:3.5.1.25	N-acetylglucosamine-6-phosphate deacetylase	IPR003764 (PIRSF); G3DSA:3.20.20.140 (GENE3D); IPR003764 (TIGRFAM); IPR011059 (G3DSA:2.30.40.GENE3D); IPR006680 (PFAM); IPR003764 (PTHR11113:PANTHER); PTHR11113 (PANTHER); IPR003764 (CDD); IPR011059 (SUPERFAMILY); IPR032466 (SUPERFAMILY)	P:GO:0006044; F:GO:0008448; F:GO:0016787; F:GO:0016810	P:N-acetylglucosamine metabolic process; F:N-acetylglucosamine-6-phosphate deacetylase activity; F:hydrolase activity; F:hydrolase activity, acting on carbon-nitrogen (but not peptide) bonds
TRUE	[INTERPRO, BLASTED, MAPPED, ANNOTATED]	Pcan_10085	tyrosine-protein kinase Btk29A isoform X1	1971	20	0	95	43	P:GO:0002009; P:GO:0007169; P:GO:0007254; P:GO:0007301; P:GO:0007349; P:GO:0007391; P:GO:0007435; P:GO:0007485; P:GO:0007618; P:GO:0007619; P:GO:0008258; P:GO:0008340; P:GO:0010259; P:GO:0016043; P:GO:0018108; P:GO:0030717; P:GO:0030723; P:GO:0030833; P:GO:0034645; P:GO:0035277; P:GO:0035556; P:GO:0038083; P:GO:0042023; P:GO:0042127; P:GO:0044719; P:GO:0045087; P:GO:0046960; P:GO:0048468; P:GO:00…	P:morphogenesis of an epithelium; P:transmembrane receptor protein tyrosine kinase signaling pathway; P:JNK cascade; P:female germline ring canal formation; P:cellularization; P:dorsal closure; P:salivary gland morphogenesis; P:imaginal disc-derived male genitalia development; P:mating; P:courtship behavior; P:head involution; P:determination of adult lifespan; P:multicellular organism aging; P:c…	EC:2.7.12.1; EC:2.7.10.2	Dual-specificity kinase; Non-specific protein-tyrosine kinase	IPR001245 (PRINTS); IPR001452 (PRINTS); IPR000980 (PRINTS); IPR001245 (PFAM); IPR001452 (PFAM); IPR011993 (G3DSA:2.30.29.GENE3D); IPR036860 (G3DSA:3.30.505.GENE3D); IPR000980 (PFAM); IPR001562 (PFAM); G3DSA:2.30.30.40 (GENE3D); IPR001849 (PFAM); G3DSA:1.10.510.10 (GENE3D); PTHR24418:SF219 (PANTHER); PTHR24418 (PANTHER); IPR000980 (PROSITE_PROFILES); IPR001562 (PROSITE_PROFILES); IPR001849 (PROSIT…	P:GO:0006468; P:GO:0035556; F:GO:0004672; F:GO:0005515; F:GO:0005524	P:protein phosphorylation; P:intracellular signal transduction; F:protein kinase activity; F:protein binding; F:ATP binding
TRUE	[INTERPRO, BLASTED, MAPPED, ANNOTATED]	Pcan_10062	transient receptor potential cation channel protein painless	2850	20	0	91.08	23	P:GO:0007618; P:GO:0007620; P:GO:0007631; P:GO:0007638; P:GO:0008016; P:GO:0008049; P:GO:0009408; P:GO:0034220; P:GO:0035179; P:GO:0042048; P:GO:0045924; P:GO:0048060; P:GO:0048266; P:GO:0050896; P:GO:0050960; P:GO:0050965; P:GO:0050966; P:GO:0070588; F:GO:0005216; F:GO:0005227; F:GO:0005262; C:GO:0034703; C:GO:0034704	P:mating; P:copulation; P:feeding behavior; P:mechanosensory behavior; P:regulation of heart contraction; P:male courtship behavior; P:response to heat; P:ion transmembrane transport; P:larval turning behavior; P:olfactory behavior; P:regulation of female receptivity; P:negative gravitaxis; P:behavioral response to pain; P:response to stimulus; P:detection of temperature stimulus involved in ther…	EC:7	Translocases	IPR036770 (G3DSA:1.25.40.GENE3D); IPR002110 (PFAM); IPR036770 (G3DSA:1.25.40.GENE3D); IPR005821 (PFAM); IPR002110 (PFAM); IPR002110 (PFAM); G3DSA:1.10.287.70 (GENE3D); PTHR47143 (PANTHER); PS50297 (PROSITE_PROFILES); IPR002110 (PROSITE_PROFILES); IPR002110 (PROSITE_PROFILES); PS50297 (PROSITE_PROFILES); IPR036770 (SUPERFAMILY)	P:GO:0006811; P:GO:0055085; F:GO:0005216; F:GO:0005515; C:GO:0016020	P:ion transport; P:transmembrane transport; F:ion channel activity; F:protein binding; C:membrane
TRUE	[INTERPRO, BLASTED]	Pcan_10049	unnamed protein product	804	20	0	54.62						mobidb-lite (MOBIDB_LITE); mobidb-lite (MOBIDB_LITE)	no GO terms	no GO terms
TRUE	[INTERPRO, BLASTED]	Pcan_10021	uncharacterized protein LOC110997800	756	20	1.09594e-134	67.68						IPR015318 (PFAM); mobidb-lite (MOBIDB_LITE); mobidb-lite (MOBIDB_LITE)	no GO terms	no GO terms
TRUE	[INTERPRO, BLASTED, MAPPED, ANNOTATED]	Pcan_10017	phosphatidylserine decarboxylase proenzyme, mitochondrial	1134	20	0	92.33	8	P:GO:0006646; P:GO:0016540; F:GO:0004609; C:GO:0031305	P:phosphatidylethanolamine biosynthetic process; P:protein autoprocessing; F:phosphatidylserine decarboxylase activity; C:integral component of mitochondrial inner membrane	EC:4.1.1.65	Phosphatidylserine decarboxylase	IPR003817 (PFAM); IPR033177 (TIGRFAM); PTHR10067:SF6 (PANTHER); IPR003817 (PANTHER); IPR033661 (HAMAP)	P:GO:0008654; F:GO:0004609; C:GO:0005739	P:phospholipid biosynthetic process; F:phosphatidylserine decarboxylase activity; C:mitochondrion
TRUE	[INTERPRO, BLASTED, MAPPED, ANNOTATED]	Pcan_09988	zinc finger protein 58-like	1386	20	0	91	4	F:GO:0008270; C:GO:0005634	F:zinc ion binding; C:nucleus			IPR013087 (PFAM); G3DSA:3.30.160.60 (GENE3D); G3DSA:3.30.160.60 (GENE3D); G3DSA:3.30.160.60 (GENE3D); G3DSA:3.30.160.60 (GENE3D); G3DSA:3.30.160.60 (GENE3D); mobidb-lite (MOBIDB_LITE); mobidb-lite (MOBIDB_LITE); mobidb-lite (MOBIDB_LITE); PTHR24379:SF67 (PANTHER); PTHR24379:SF67 (PANTHER); PTHR24379 (PANTHER); IPR013087 (PROSITE_PROFILES); IPR013087 (PROSITE_PROFILES); IPR013087 (PROSITE_PROFILES…	no GO terms	no GO terms
TRUE	[INTERPRO, BLASTED]	Pcan_09983	zinc finger protein 709-like	984	20	0	76.2						G3DSA:3.30.160.60 (GENE3D); G3DSA:3.30.160.60 (GENE3D); IPR013087 (PFAM); G3DSA:3.30.160.60 (GENE3D); G3DSA:3.30.160.60 (GENE3D); G3DSA:3.30.160.60 (GENE3D); PF13465 (PFAM); PTHR24377:SF661 (PANTHER); PTHR24377:SF661 (PANTHER); PTHR24377 (PANTHER); PTHR24377 (PANTHER); IPR013087 (PROSITE_PROFILES); IPR013087 (PROSITE_PROFILES); IPR013087 (PROSITE_PROFILES); IPR013087 (PROSITE_PROFILES); IPR013087…	no GO terms	no GO terms
TRUE	[INTERPRO, BLASTED, MAPPED, ANNOTATED]	Pcan_09970	S-phase kinase-associated protein 2	1536	20	0	79.67	8	P:GO:0007113; P:GO:0031146; P:GO:0031647; P:GO:0035220; P:GO:0045787; P:GO:0048749; C:GO:0005622; C:GO:0019005	P:endomitotic cell cycle; P:SCF-dependent proteasomal ubiquitin-dependent protein catabolic process; P:regulation of protein stability; P:wing disc development; P:positive regulation of cell cycle; P:compound eye development; C:intracellular anatomical structure; C:SCF ubiquitin ligase complex			IPR032675 (G3DSA:3.80.10.GENE3D); IPR001611 (PFAM); IPR001810 (PFAM); PTHR16134:SF116 (PANTHER); PTHR16134 (PANTHER); IPR001810 (PROSITE_PROFILES); IPR036047 (SUPERFAMILY); SSF52047 (SUPERFAMILY)	F:GO:0005515	F:protein binding
TRUE	[INTERPRO, BLASTED, MAPPED, ANNOTATED]	Pcan_09956	cAMP-dependent protein kinase catalytic subunit 1-like	1962	20	0	91.79	17	P:GO:0006468; P:GO:0018105; P:GO:0044260; P:GO:0071805; F:GO:0004674; F:GO:0004691; F:GO:0005267; F:GO:0005524; F:GO:0034237; C:GO:0005622; C:GO:0005952; C:GO:0016021; C:GO:0031588	P:protein phosphorylation; P:peptidyl-serine phosphorylation; P:cellular macromolecule metabolic process; P:potassium ion transmembrane transport; F:protein serine/threonine kinase activity; F:cAMP-dependent protein kinase activity; F:potassium channel activity; F:ATP binding; F:protein kinase A regulatory subunit binding; C:intracellular anatomical structure; C:cAMP-dependent protein kinase comp…	EC:7; EC:2.7.11.11	Translocases; cAMP-dependent protein kinase	G3DSA:3.30.200.20 (GENE3D); G3DSA:3.30.200.20 (GENE3D); IPR000719 (PFAM); G3DSA:1.10.510.10 (GENE3D); PTHR24353:SF117 (PANTHER); PTHR24353 (PANTHER); PTHR24353:SF117 (PANTHER); IPR000719 (PROSITE_PROFILES); IPR000961 (PROSITE_PROFILES); IPR000719 (PROSITE_PROFILES); IPR011009 (SUPERFAMILY); IPR011009 (SUPERFAMILY)	P:GO:0006468; F:GO:0004672; F:GO:0004674; F:GO:0005524	P:protein phosphorylation; F:protein kinase activity; F:protein serine/threonine kinase activity; F:ATP binding
TRUE	[INTERPRO, BLASTED, ANNOTATED]	Pcan_09922	L-dopachrome tautomerase yellow-f-like	1215	20	0	80.78	5	P:GO:0006583; P:GO:0042435; P:GO:0048067; F:GO:0004167; C:GO:0005576	P:melanin biosynthetic process from tyrosine; P:indole-containing compound biosynthetic process; P:cuticle pigmentation; F:dopachrome isomerase activity; C:extracellular region	EC:5.3.3.12	L-dopachrome isomerase	IPR011042 (G3DSA:2.120.10.GENE3D); IPR017996 (PFAM); IPR017996 (PANTHER); PTHR10009:SF10 (PANTHER); SSF63825 (SUPERFAMILY)	no GO terms	no GO terms
TRUE	[INTERPRO, BLASTED, MAPPED, ANNOTATED]	Pcan_09921	gelsolin-like	1623	20	0	84.2	6	P:GO:0030041; F:GO:0051015; C:GO:0005576; C:GO:0005829; C:GO:0005884	P:actin filament polymerization; F:actin filament binding; C:extracellular region; C:cytosol; C:actin filament			IPR007122 (PRINTS); IPR029006 (G3DSA:3.40.20.GENE3D); IPR029006 (G3DSA:3.40.20.GENE3D); IPR029006 (G3DSA:3.40.20.GENE3D); IPR007123 (PFAM); IPR029006 (G3DSA:3.40.20.GENE3D); IPR007122 (PANTHER); PTHR11977:SF55 (PANTHER); cd11290 (CDD); SSF55753 (SUPERFAMILY); SSF55753 (SUPERFAMILY); SSF55753 (SUPERFAMILY); SSF55753 (SUPERFAMILY)	F:GO:0051015	F:actin filament binding
TRUE	[INTERPRO, BLASTED, MAPPED, ANNOTATED]	Pcan_09904	hyphally-regulated protein-like	912	20	9.10524e-49	67.43	1	C:GO:0005622	C:intracellular anatomical structure			PTHR37612:SF6 (PANTHER); PTHR37612 (PANTHER)	no GO terms	no GO terms
TRUE	[INTERPRO, BLASTED]	Pcan_09895	uncharacterized protein LOC111001064	732	20	8.21032e-137	66.09						no IPS match	no IPS match	no IPS match
TRUE	[INTERPRO, BLASTED, MAPPED, ANNOTATED]	Pcan_09894	monocarboxylate transporter 13-like isoform X2	2742	20	0	83.95	10	P:GO:0015718; P:GO:0055085; P:GO:0098656; P:GO:1905039; F:GO:0008028; F:GO:0008514; F:GO:0015318; F:GO:0022857; C:GO:0016021	P:monocarboxylic acid transport; P:transmembrane transport; P:anion transmembrane transport; P:carboxylic acid transmembrane transport; F:monocarboxylic acid transmembrane transporter activity; F:organic anion transmembrane transporter activity; F:inorganic molecular entity transmembrane transporter activity; F:transmembrane transporter activity; C:integral component of membrane	EC:7	Translocases	IPR036259 (G3DSA:1.20.1250.GENE3D); IPR036259 (G3DSA:1.20.1250.GENE3D); IPR011701 (PFAM); mobidb-lite (MOBIDB_LITE); mobidb-lite (MOBIDB_LITE); mobidb-lite (MOBIDB_LITE); mobidb-lite (MOBIDB_LITE); mobidb-lite (MOBIDB_LITE); PTHR11360:SF273 (PANTHER); PTHR11360 (PANTHER); PTHR11360 (PANTHER); PTHR11360:SF273 (PANTHER); IPR020846 (PROSITE_PROFILES); IPR036259 (SUPERFAMILY); IPR036259 (SUPERFAMILY)	P:GO:0055085; F:GO:0022857	P:transmembrane transport; F:transmembrane transporter activity
TRUE	[INTERPRO, BLASTED, MAPPED, ANNOTATED]	Pcan_09891	unnamed protein product	207	20	2.37385e-40	72.08	3	P:GO:0006123; C:GO:0005751; C:GO:0016021	P:mitochondrial electron transport, cytochrome c to oxygen; C:mitochondrial respiratory chain complex IV; C:integral component of membrane			IPR003205 (PFAM)	P:GO:0006123; C:GO:0005751	P:mitochondrial electron transport, cytochrome c to oxygen; C:mitochondrial respiratory chain complex IV
TRUE	[INTERPRO, BLASTED, MAPPED, ANNOTATED]	Pcan_09890	ruvB-like 2	1275	20	0	98.15	37	P:GO:0000492; P:GO:0006281; P:GO:0006325; P:GO:0006357; P:GO:0007480; P:GO:0009725; P:GO:0010628; P:GO:0016573; P:GO:0031507; P:GO:0032508; P:GO:0035072; P:GO:0042127; P:GO:0043486; P:GO:0045892; P:GO:0090090; P:GO:1901838; P:GO:2000113; F:GO:0003677; F:GO:0003678; F:GO:0003714; F:GO:0005515; F:GO:0005524; F:GO:0016887; C:GO:0000812; C:GO:0031011; C:GO:0033202; C:GO:0035267; C:GO:0097255	P:box C/D snoRNP assembly; P:DNA repair; P:chromatin organization; P:regulation of transcription by RNA polymerase II; P:imaginal disc-derived leg morphogenesis; P:response to hormone; P:positive regulation of gene expression; P:histone acetylation; P:heterochromatin assembly; P:DNA duplex unwinding; P:ecdysone-mediated induction of salivary gland cell autophagic cell death; P:regulation of cell …	EC:3.6.1; EC:3.6.4.12	Acting on acid anhydrides; DNA helicase	G3DSA:1.10.8.60 (GENE3D); IPR010339 (PFAM); IPR041048 (PFAM); IPR027417 (G3DSA:3.40.50.GENE3D); IPR042487 (G3DSA:2.40.50.GENE3D); IPR037942 (PTHR11093:PANTHER); IPR027238 (PANTHER); cd00009 (CDD); cd00009 (CDD); IPR027417 (SUPERFAMILY)	F:GO:0005524; F:GO:0008094; C:GO:0031011; C:GO:0035267; C:GO:0097255	F:ATP binding; F:ATP-dependent activity, acting on DNA; C:Ino80 complex; C:NuA4 histone acetyltransferase complex; C:R2TP complex
TRUE	[INTERPRO, BLASTED, MAPPED, ANNOTATED]	Pcan_09889	uncharacterized protein LOC123715316 isoform X1	1158	20	0	92.46	14	F:GO:0003677; F:GO:0005524; F:GO:0008094; F:GO:0016787; C:GO:0031011; C:GO:0035267; C:GO:0097255	F:DNA binding; F:ATP binding; F:ATP-dependent activity, acting on DNA; F:hydrolase activity; C:Ino80 complex; C:NuA4 histone acetyltransferase complex; C:R2TP complex	EC:3	Hydrolases	IPR006612 (PROSITE_PROFILES)	no GO terms	no GO terms
TRUE	[INTERPRO, BLASTED, MAPPED, ANNOTATED]	Pcan_09879	putative aminopeptidase W07G4.4	1536	20	0	91.2	14	P:GO:0006508; F:GO:0003723; F:GO:0004222; F:GO:0008239; F:GO:0008240; F:GO:0030145; F:GO:0070006; C:GO:0005737	P:proteolysis; F:RNA binding; F:metalloendopeptidase activity; F:dipeptidyl-peptidase activity; F:tripeptidyl-peptidase activity; F:manganese ion binding; F:metalloaminopeptidase activity; C:cytoplasm	EC:3.4.11; EC:3.4.24; EC:3.4.14.5; EC:3.4.14.4; EC:3.4.14.2; EC:3.4.14.10; EC:3.4.14.9	Acting on peptide bonds (peptidases); Acting on peptide bonds (peptidases); Dipeptidyl-peptidase IV; Dipeptidyl-peptidase III; Dipeptidyl-peptidase II; Tripeptidyl-peptidase II; Tripeptidyl-peptidase I	IPR011356 (PRINTS); IPR000819 (PFAM); G3DSA:3.40.630.10 (GENE3D); IPR011356 (PANTHER); PTHR11963:SF23 (PANTHER); SSF53187 (SUPERFAMILY)	P:GO:0006508; P:GO:0019538; F:GO:0030145; F:GO:0070006; C:GO:0005737	P:proteolysis; P:protein metabolic process; F:manganese ion binding; F:metalloaminopeptidase activity; C:cytoplasm
TRUE	[INTERPRO, BLASTED, MAPPED, ANNOTATED]	Pcan_09871	ATP-dependent RNA helicase abstrakt	1845	20	0	95.36	16	P:GO:0000398; P:GO:0010501; F:GO:0003676; F:GO:0003724; F:GO:0005524; F:GO:0008270; F:GO:0016887; C:GO:0005730; C:GO:0005737; C:GO:0043229	P:mRNA splicing, via spliceosome; P:RNA secondary structure unwinding; F:nucleic acid binding; F:RNA helicase activity; F:ATP binding; F:zinc ion binding; F:ATP hydrolysis activity; C:nucleolus; C:cytoplasm; C:intracellular organelle	EC:3.6.1; EC:3.6.4.13	Acting on acid anhydrides; RNA helicase	IPR027417 (G3DSA:3.40.50.GENE3D); IPR001650 (PFAM); IPR011545 (PFAM); IPR027417 (G3DSA:3.40.50.GENE3D); mobidb-lite (MOBIDB_LITE); mobidb-lite (MOBIDB_LITE); mobidb-lite (MOBIDB_LITE); mobidb-lite (MOBIDB_LITE); PTHR47958:SF103 (PANTHER); PTHR47958 (PANTHER); IPR014001 (PROSITE_PROFILES); IPR014014 (PROSITE_PROFILES); IPR001650 (PROSITE_PROFILES); IPR044113 (CDD); cd18787 (CDD); IPR036875 (SUPERF…	P:GO:0000398; F:GO:0003676; F:GO:0003724; F:GO:0005524; F:GO:0008270	P:mRNA splicing, via spliceosome; F:nucleic acid binding; F:RNA helicase activity; F:ATP binding; F:zinc ion binding
TRUE	[INTERPRO, BLASTED, MAPPED, ANNOTATED]	Pcan_09827	regulator of G-protein signaling 7	1698	20	0	92.5	10	P:GO:0008277; P:GO:0009968; P:GO:0035556; P:GO:0043547; F:GO:0005096; C:GO:0005737; C:GO:0005886	P:regulation of G protein-coupled receptor signaling pathway; P:negative regulation of signal transduction; P:intracellular signal transduction; P:positive regulation of GTPase activity; F:GTPase activator activity; C:cytoplasm; C:plasma membrane			IPR016137 (PRINTS); IPR036388 (G3DSA:1.10.10.GENE3D); IPR044926 (G3DSA:1.10.167.GENE3D); IPR036284 (G3DSA:4.10.260.GENE3D); IPR015898 (PFAM); IPR040759 (PFAM); IPR016137 (PFAM); G3DSA:1.10.1240.60 (GENE3D); IPR000591 (PFAM); mobidb-lite (MOBIDB_LITE); mobidb-lite (MOBIDB_LITE); mobidb-lite (MOBIDB_LITE); IPR034483 (PTHR45746:PANTHER); PTHR45746 (PANTHER); IPR000591 (PROSITE_PROFILES); IPR015898 (…	P:GO:0007186; P:GO:0008277; P:GO:0035556	P:G protein-coupled receptor signaling pathway; P:regulation of G protein-coupled receptor signaling pathway; P:intracellular signal transduction
TRUE	[INTERPRO, BLASTED, MAPPED, ANNOTATED]	Pcan_09799	larval cuticle protein LCP-17-like	396	20	9.12399e-66	84.8	4	F:GO:0042302; C:GO:0016021	F:structural constituent of cuticle; C:integral component of membrane			IPR000618 (PFAM); PTHR10380:SF221 (PANTHER); PTHR10380 (PANTHER); IPR000618 (PROSITE_PROFILES)	no GO terms	no GO terms
TRUE	[INTERPRO, BLASTED, MAPPED, ANNOTATED]	Pcan_09786	esterase FE4-like	1674	20	0	76.57	2	F:GO:0052689	F:carboxylic ester hydrolase activity	EC:3.1.1.1	Carboxylesterase	IPR002018 (PFAM); IPR029058 (G3DSA:3.40.50.GENE3D); PTHR43142:SF1 (PANTHER); PTHR43142 (PANTHER); IPR029058 (SUPERFAMILY)	no GO terms	no GO terms
TRUE	[INTERPRO, BLASTED, MAPPED, ANNOTATED]	Pcan_09785	serine protease Hayan-like	2043	20	0	80.81	4	P:GO:0006508; F:GO:0004252	P:proteolysis; F:serine-type endopeptidase activity	EC:3.4.21	Acting on peptide bonds (peptidases)	IPR001314 (PRINTS); IPR043504 (G3DSA:2.40.10.GENE3D); IPR001254 (PFAM); mobidb-lite (MOBIDB_LITE); mobidb-lite (MOBIDB_LITE); mobidb-lite (MOBIDB_LITE); mobidb-lite (MOBIDB_LITE); mobidb-lite (MOBIDB_LITE); mobidb-lite (MOBIDB_LITE); mobidb-lite (MOBIDB_LITE); PTHR24260:SF91 (PANTHER); PTHR24260 (PANTHER); IPR001254 (PROSITE_PROFILES); IPR001254 (CDD); IPR009003 (SUPERFAMILY)	P:GO:0006508; F:GO:0004252	P:proteolysis; F:serine-type endopeptidase activity
TRUE	[INTERPRO, BLASTED, MAPPED, ANNOTATED]	Pcan_09778	guanine nucleotide-binding protein-like 1	1668	20	0	89.98	5	P:GO:0042254; F:GO:0003924; F:GO:0005525	P:ribosome biogenesis; F:GTPase activity; F:GTP binding	EC:3.6.1	Acting on acid anhydrides	IPR006073 (PRINTS); IPR027417 (G3DSA:3.40.50.GENE3D); IPR006073 (PFAM); mobidb-lite (MOBIDB_LITE); mobidb-lite (MOBIDB_LITE); mobidb-lite (MOBIDB_LITE); mobidb-lite (MOBIDB_LITE); mobidb-lite (MOBIDB_LITE); IPR043358 (PANTHER); PTHR45709:SF3 (PANTHER); IPR030378 (PROSITE_PROFILES); cd01857 (CDD); IPR027417 (SUPERFAMILY)	F:GO:0003924; F:GO:0005525	F:GTPase activity; F:GTP binding
TRUE	[INTERPRO, BLASTED]	Pcan_09770	lysM and putative peptidoglycan-binding domain-containing protein 2	660	20	2.10543e-153	94.8						IPR018392 (PFAM); IPR036779 (G3DSA:3.10.350.GENE3D); mobidb-lite (MOBIDB_LITE); PTHR20932:SF2 (PANTHER); IPR045030 (PANTHER); IPR018392 (PROSITE_PROFILES); IPR018392 (CDD); IPR036779 (SUPERFAMILY)	no GO terms	no GO terms
TRUE	[INTERPRO, BLASTED]	Pcan_09761	DDB1- and CUL4-associated factor 10 isoform X1	1845	20	0	81.59						IPR001680 (PFAM); IPR015943 (G3DSA:2.130.10.GENE3D); mobidb-lite (MOBIDB_LITE); mobidb-lite (MOBIDB_LITE); mobidb-lite (MOBIDB_LITE); mobidb-lite (MOBIDB_LITE); mobidb-lite (MOBIDB_LITE); IPR039085 (PANTHER); IPR001680 (PROSITE_PROFILES); IPR001680 (PROSITE_PROFILES); PS50294 (PROSITE_PROFILES); IPR036322 (SUPERFAMILY)	F:GO:0005515	F:protein binding
TRUE	[INTERPRO, BLASTED, MAPPED, ANNOTATED]	Pcan_09760	electron transfer flavoprotein subunit beta	762	20	1.98763e-165	97.19	14	P:GO:0006119; P:GO:0006805; P:GO:0007406; P:GO:0009167; P:GO:0016310; P:GO:0022900; P:GO:0046034; P:GO:2000647; F:GO:0009055; C:GO:0005759; C:GO:0005829; C:GO:0017133	P:oxidative phosphorylation; P:xenobiotic metabolic process; P:negative regulation of neuroblast proliferation; P:purine ribonucleoside monophosphate metabolic process; P:phosphorylation; P:electron transport chain; P:ATP metabolic process; P:negative regulation of stem cell proliferation; F:electron transfer activity; C:mitochondrial matrix; C:cytosol; C:mitochondrial electron transfer flavoprot…	EC:1	Oxidoreductases	IPR014729 (G3DSA:3.40.50.GENE3D); IPR012255 (PIRSF); IPR014730 (PFAM); IPR012255 (PANTHER); PTHR21294:SF8 (PANTHER); IPR033948 (CDD); SSF52402 (SUPERFAMILY)	F:GO:0009055	F:electron transfer activity
TRUE	[INTERPRO, BLASTED, MAPPED, ANNOTATED]	Pcan_09753	peroxisome assembly factor 2	2712	20	0	83.56	8	P:GO:0007031; F:GO:0005524; F:GO:0016887; C:GO:0005777; C:GO:0016021	P:peroxisome organization; F:ATP binding; F:ATP hydrolysis activity; C:peroxisome; C:integral component of membrane	EC:3.6.1	Acting on acid anhydrides	IPR003959 (PFAM); IPR027417 (G3DSA:3.40.50.GENE3D); IPR027417 (G3DSA:3.40.50.GENE3D); G3DSA:1.10.8.60 (GENE3D); PTHR23077:SF9 (PANTHER); PTHR23077 (PANTHER); cd00009 (CDD); cd00009 (CDD); IPR027417 (SUPERFAMILY); IPR027417 (SUPERFAMILY)	F:GO:0005524; F:GO:0016887	F:ATP binding; F:ATP hydrolysis activity
TRUE	[INTERPRO, BLASTED, MAPPED, ANNOTATED]	Pcan_09746	beta-mannosidase	2652	20	0	82.59	6	P:GO:0005975; F:GO:0004567; C:GO:0005576	P:carbohydrate metabolic process; F:beta-mannosidase activity; C:extracellular region	EC:3.2.1.25	Beta-mannosidase	G3DSA:2.60.120.260 (GENE3D); IPR013783 (G3DSA:2.60.40.GENE3D); IPR006104 (PFAM); IPR041625 (PFAM); IPR006102 (PFAM); IPR013783 (G3DSA:2.60.40.GENE3D); IPR013783 (G3DSA:2.60.40.GENE3D); IPR041447 (PFAM); G3DSA:3.20.20.80 (GENE3D); PTHR43730 (PANTHER); PTHR43730:SF1 (PANTHER); IPR008979 (SUPERFAMILY); IPR017853 (SUPERFAMILY); IPR036156 (SUPERFAMILY); IPR036156 (SUPERFAMILY)	P:GO:0005975; F:GO:0004553	P:carbohydrate metabolic process; F:hydrolase activity, hydrolyzing O-glycosyl compounds
TRUE	[INTERPRO, BLASTED, MAPPED, ANNOTATED]	Pcan_09739	F-box only protein 11	2766	20	0	96.4	13	P:GO:0016567; P:GO:0031048; P:GO:0031146; P:GO:0045892; P:GO:0060966; P:GO:0070922; P:GO:2000113; F:GO:0008270; C:GO:0000151; C:GO:0019005; C:GO:0048471	P:protein ubiquitination; P:heterochromatin assembly by small RNA; P:SCF-dependent proteasomal ubiquitin-dependent protein catabolic process; P:negative regulation of transcription, DNA-templated; P:regulation of gene silencing by RNA; P:RISC complex assembly; P:negative regulation of cellular macromolecule biosynthetic process; F:zinc ion binding; C:ubiquitin ligase complex; C:SCF ubiquitin liga…			IPR039448 (PFAM); IPR022441 (TIGRFAM); IPR012334 (G3DSA:2.160.20.GENE3D); G3DSA:1.20.1280.50 (GENE3D); IPR003126 (PFAM); IPR007742 (PFAM); IPR012334 (G3DSA:2.160.20.GENE3D); IPR012334 (G3DSA:2.160.20.GENE3D); IPR001810 (PFAM); mobidb-lite (MOBIDB_LITE); mobidb-lite (MOBIDB_LITE); IPR029799 (PTHR22990:PANTHER); PTHR22990 (PANTHER); IPR001810 (PROSITE_PROFILES); IPR003126 (PROSITE_PROFILES); IPR036…	P:GO:0016567; F:GO:0005515; F:GO:0008270; C:GO:0000151	P:protein ubiquitination; F:protein binding; F:zinc ion binding; C:ubiquitin ligase complex
TRUE	[INTERPRO, BLASTED]	Pcan_09733	unnamed protein product	366	20	2.69792e-81	93.77						no IPS match	no IPS match	no IPS match
TRUE	[INTERPRO, BLASTED]	Pcan_09729	MADF domain-containing protein	756	20	1.62729e-87	61.87						IPR006578 (PFAM); mobidb-lite (MOBIDB_LITE); PTHR21505 (PANTHER); IPR006578 (PROSITE_PROFILES)	no GO terms	no GO terms
TRUE	[INTERPRO, BLASTED, MAPPED, ANNOTATED]	Pcan_09723	CLIP domain-containing serine protease 2-like	1968	20	0	68.29	2	F:GO:0008236	F:serine-type peptidase activity	EC:3.4	Acting on peptide bonds (peptidases)	IPR001314 (PRINTS); IPR043504 (G3DSA:2.40.10.GENE3D); IPR001254 (PFAM); IPR043504 (G3DSA:2.40.10.GENE3D); IPR043504 (G3DSA:2.40.10.GENE3D); PTHR24256:SF449 (PANTHER); PTHR24256:SF449 (PANTHER); PTHR24256:SF449 (PANTHER); PTHR24256 (PANTHER); PTHR24256:SF449 (PANTHER); PTHR24256 (PANTHER); PTHR24256 (PANTHER); IPR001254 (PROSITE_PROFILES); IPR001254 (CDD); IPR001254 (CDD); IPR009003 (SUPERFAMILY);…	P:GO:0006508; F:GO:0004252	P:proteolysis; F:serine-type endopeptidase activity
TRUE	[INTERPRO, BLASTED, MAPPED, ANNOTATED]	Pcan_09711	enolase-phosphatase E1	2085	20	0	72.35	13	P:GO:0006805; P:GO:0016311; P:GO:0019509; F:GO:0000287; F:GO:0043874; C:GO:0005634; C:GO:0005737	P:xenobiotic metabolic process; P:dephosphorylation; P:L-methionine salvage from methylthioadenosine; F:magnesium ion binding; F:acireductone synthase activity; C:nucleus; C:cytoplasm	EC:3.1.3.77	Acireductone synthase	IPR023214 (G3DSA:3.40.50.GENE3D); IPR023943 (TIGRFAM); PF00702 (PFAM); G3DSA:1.10.720.60 (GENE3D); IPR006439 (TIGRFAM); IPR023943 (SFLD); SFLDG01129 (SFLD); mobidb-lite (MOBIDB_LITE); mobidb-lite (MOBIDB_LITE); mobidb-lite (MOBIDB_LITE); mobidb-lite (MOBIDB_LITE); mobidb-lite (MOBIDB_LITE); mobidb-lite (MOBIDB_LITE); PTHR20371 (PANTHER); IPR027511 (HAMAP); IPR023943 (HAMAP); IPR023943 (CDD); IPR0…	P:GO:0019509; F:GO:0000287; F:GO:0043874	P:L-methionine salvage from methylthioadenosine; F:magnesium ion binding; F:acireductone synthase activity
TRUE	[INTERPRO, BLASTED, MAPPED, ANNOTATED]	Pcan_09704	G-protein coupled receptor Mth2-like	1236	20	0	79.39	6	P:GO:0007166; F:GO:0004888; C:GO:0016021	P:cell surface receptor signaling pathway; F:transmembrane signaling receptor activity; C:integral component of membrane			G3DSA:1.20.1070.10 (GENE3D); PTHR46953 (PANTHER); IPR017981 (PROSITE_PROFILES); cd15039 (CDD)	P:GO:0007166; F:GO:0004888; C:GO:0016021	P:cell surface receptor signaling pathway; F:transmembrane signaling receptor activity; C:integral component of membrane
TRUE	[INTERPRO, BLASTED, MAPPED, ANNOTATED]	Pcan_09697	cytochrome P450 4V2-like isoform X1	1446	20	0	80.71	8	F:GO:0004497; F:GO:0005506; F:GO:0016705; F:GO:0020037	F:monooxygenase activity; F:iron ion binding; F:oxidoreductase activity, acting on paired donors, with incorporation or reduction of molecular oxygen; F:heme binding	EC:1.14	Acting on paired donors, with incorporation or reduction of molecular oxygen. The oxygen incorporated need not be derived from O(2)	IPR002401 (PRINTS); IPR001128 (PRINTS); IPR001128 (PFAM); IPR036396 (G3DSA:1.10.630.GENE3D); PTHR24291:SF140 (PANTHER); PTHR24291 (PANTHER); IPR036396 (SUPERFAMILY)	F:GO:0004497; F:GO:0005506; F:GO:0016705; F:GO:0020037	F:monooxygenase activity; F:iron ion binding; F:oxidoreductase activity, acting on paired donors, with incorporation or reduction of molecular oxygen; F:heme binding
TRUE	[INTERPRO, BLASTED, MAPPED, ANNOTATED]	Pcan_09687	H/ACA ribonucleoprotein complex subunit 2-like protein	471	20	1.74983e-94	96.45	9	P:GO:0000469; P:GO:0000470; P:GO:0006412; P:GO:0031118; P:GO:0031120; F:GO:0003723; F:GO:0034513; C:GO:0005730; C:GO:0031429	P:cleavage involved in rRNA processing; P:maturation of LSU-rRNA; P:translation; P:rRNA pseudouridine synthesis; P:snRNA pseudouridine synthesis; F:RNA binding; F:box H/ACA snoRNA binding; C:nucleolus; C:box H/ACA snoRNP complex			IPR018492 (PRINTS); IPR029064 (G3DSA:3.30.1330.GENE3D); IPR004038 (PFAM); PTHR23105:SF129 (PANTHER); PTHR23105 (PANTHER); IPR029064 (SUPERFAMILY)	no GO terms	no GO terms
TRUE	[INTERPRO, BLASTED, MAPPED, ANNOTATED]	Pcan_09680	osiris 2	1011	20	0	92.49	2	C:GO:0005887; C:GO:0016021	C:integral component of plasma membrane; C:integral component of membrane			IPR012464 (PFAM); mobidb-lite (MOBIDB_LITE); PTHR21879:SF10 (PANTHER); IPR012464 (PANTHER)	no GO terms	no GO terms
TRUE	[INTERPRO, BLASTED, MAPPED, ANNOTATED]	Pcan_09677	cecropin-like	192	20	1.04179e-12	92.05	8	P:GO:0019731; P:GO:0045087; P:GO:0050830; C:GO:0005576	P:antibacterial humoral response; P:innate immune response; P:defense response to Gram-positive bacterium; C:extracellular region			IPR000875 (PFAM)	P:GO:0019731; C:GO:0005576	P:antibacterial humoral response; C:extracellular region
TRUE	[INTERPRO, BLASTED, MAPPED, ANNOTATED]	Pcan_09665	osiris 9A	720	20	7.67312e-132	94.76	2	C:GO:0005887; C:GO:0016021	C:integral component of plasma membrane; C:integral component of membrane			IPR012464 (PFAM); IPR012464 (PANTHER); PTHR21879:SF1 (PANTHER)	no GO terms	no GO terms
TRUE	[INTERPRO, BLASTED, MAPPED]	Pcan_09638	uncharacterized protein LOC123706635	663	20	1.3754e-113	69.42	2	F:GO:0003677; C:GO:0005634	F:DNA binding; C:nucleus			IPR006578 (PFAM); IPR004210 (PFAM); IPR039353 (PANTHER); IPR004210 (PROSITE_PROFILES); IPR006578 (PROSITE_PROFILES)	F:GO:0003677	F:DNA binding
TRUE	[INTERPRO, BLASTED, MAPPED, ANNOTATED]	Pcan_09629	serine protease HTRA2, mitochondrial-like	1188	20	0	75.69	19	P:GO:0016310; P:GO:0044238; P:GO:0046835; P:GO:0071704; P:GO:0071875; F:GO:0004935; F:GO:0008233; F:GO:0016301; F:GO:0045127; C:GO:0005740; C:GO:0005886; C:GO:0016021; C:GO:0070062	P:phosphorylation; P:primary metabolic process; P:carbohydrate phosphorylation; P:organic substance metabolic process; P:adrenergic receptor signaling pathway; F:adrenergic receptor activity; F:peptidase activity; F:kinase activity; F:N-acetylglucosamine kinase activity; C:mitochondrial envelope; C:plasma membrane; C:integral component of membrane; C:extracellular exosome	EC:2.7.1.59; EC:3.4	N-acetylglucosamine kinase; Acting on peptide bonds (peptidases)	G3DSA:3.30.420.40 (GENE3D); G3DSA:3.30.420.40 (GENE3D); IPR002731 (PFAM); IPR039758 (PANTHER); IPR043129 (SUPERFAMILY); IPR043129 (SUPERFAMILY)	F:GO:0045127	F:N-acetylglucosamine kinase activity
TRUE	[INTERPRO, BLASTED, MAPPED, ANNOTATED]	Pcan_09605	pyridoxal phosphate homeostasis protein	699	20	4.29378e-168	90.1	3	F:GO:0030170; C:GO:0005622	F:pyridoxal phosphate binding; C:intracellular anatomical structure			IPR011078 (PIRSF); IPR029066 (G3DSA:3.20.20.GENE3D); IPR011078 (TIGRFAM); IPR001608 (PFAM); IPR011078 (PANTHER); PTHR10146:SF14 (PANTHER); IPR011078 (HAMAP); cd06822 (CDD); IPR029066 (SUPERFAMILY)	F:GO:0030170	F:pyridoxal phosphate binding
TRUE	[INTERPRO, BLASTED, MAPPED, ANNOTATED]	Pcan_09594	thyrotropin-releasing hormone receptor isoform X2	1101	20	0	87.85	6	P:GO:0007186; F:GO:0004930; C:GO:0016021	P:G protein-coupled receptor signaling pathway; F:G protein-coupled receptor activity; C:integral component of membrane			IPR000276 (PRINTS); G3DSA:1.20.1070.10 (GENE3D); IPR000276 (PFAM); PTHR24243:SF218 (PANTHER); PTHR24243 (PANTHER); IPR017452 (PROSITE_PROFILES); SSF81321 (SUPERFAMILY)	P:GO:0007186; F:GO:0004930; C:GO:0016021	P:G protein-coupled receptor signaling pathway; F:G protein-coupled receptor activity; C:integral component of membrane
TRUE	[INTERPRO, NO-BLAST]	Pcan_09593	---NA---	222									no IPS match	no IPS match	no IPS match
TRUE	[INTERPRO, BLASTED, MAPPED, ANNOTATED]	Pcan_09568	wolframin isoform X1	2658	20	0	92.74	8	P:GO:0007568; P:GO:0008344; P:GO:0036474; P:GO:0071236; P:GO:0071466; P:GO:0097237; C:GO:0016021	P:aging; P:adult locomotory behavior; P:cell death in response to hydrogen peroxide; P:cellular response to antibiotic; P:cellular response to xenobiotic stimulus; P:cellular response to toxic substance; C:integral component of membrane			IPR026209 (PRINTS); IPR045460 (PFAM); IPR011990 (G3DSA:1.25.40.GENE3D); IPR045400 (PFAM); IPR045458 (PFAM); IPR045461 (PFAM); PTHR13098:SF3 (PANTHER); IPR026209 (PANTHER)	F:GO:0005515	F:protein binding
TRUE	[INTERPRO, BLASTED, MAPPED, ANNOTATED]	Pcan_09562	lateral signaling target protein 2 homolog isoform X1	3063	20	0	83.64	2	F:GO:0046872	F:metal ion binding			IPR000306 (PFAM); IPR013083 (G3DSA:3.30.40.GENE3D); mobidb-lite (MOBIDB_LITE); mobidb-lite (MOBIDB_LITE); mobidb-lite (MOBIDB_LITE); mobidb-lite (MOBIDB_LITE); mobidb-lite (MOBIDB_LITE); PTHR46465 (PANTHER); IPR017455 (PROSITE_PROFILES); IPR043269 (CDD); IPR011011 (SUPERFAMILY)	F:GO:0046872	F:metal ion binding
TRUE	[INTERPRO, BLASTED]	Pcan_09543	DNA topoisomerase 2-like	654	20	4.19336e-135	61.59						no IPS match	no IPS match	no IPS match
TRUE	[INTERPRO, BLASTED]	Pcan_09521	prisilkin-39-like	597	20	1.01613e-53	83.98						no IPS match	no IPS match	no IPS match
TRUE	[INTERPRO, BLASTED, MAPPED, ANNOTATED]	Pcan_09495	F-BAR domain only protein 2	3972	20	0	93.67	10	P:GO:0035556; P:GO:0072583; P:GO:0098657; F:GO:0005543; F:GO:0035612; F:GO:0043168; C:GO:0005737; C:GO:0005905	P:intracellular signal transduction; P:clathrin-dependent endocytosis; P:import into cell; F:phospholipid binding; F:AP-2 adaptor complex binding; F:anion binding; C:cytoplasm; C:clathrin-coated pit			IPR007940 (PFAM); IPR018808 (PFAM); IPR001060 (PFAM); IPR027267 (G3DSA:1.20.1270.GENE3D); mobidb-lite (MOBIDB_LITE); mobidb-lite (MOBIDB_LITE); mobidb-lite (MOBIDB_LITE); mobidb-lite (MOBIDB_LITE); mobidb-lite (MOBIDB_LITE); mobidb-lite (MOBIDB_LITE); mobidb-lite (MOBIDB_LITE); mobidb-lite (MOBIDB_LITE); mobidb-lite (MOBIDB_LITE); mobidb-lite (MOBIDB_LITE); PTHR23065 (PANTHER); PTHR23065:SF15 (PA…	P:GO:0035556	P:intracellular signal transduction
TRUE	[INTERPRO, BLASTED, MAPPED, ANNOTATED]	Pcan_09494	sin3 histone deacetylase corepressor complex component SDS3	1020	20	3.23366e-147	88.75	8	P:GO:0000122; P:GO:0006325; P:GO:0010629; P:GO:0016575; P:GO:2000113; F:GO:0042826; C:GO:0005634; C:GO:0070822	P:negative regulation of transcription by RNA polymerase II; P:chromatin organization; P:negative regulation of gene expression; P:histone deacetylation; P:negative regulation of cellular macromolecule biosynthetic process; F:histone deacetylase binding; C:nucleus; C:Sin3-type complex			IPR013907 (PFAM); mobidb-lite (MOBIDB_LITE); mobidb-lite (MOBIDB_LITE); mobidb-lite (MOBIDB_LITE); mobidb-lite (MOBIDB_LITE); mobidb-lite (MOBIDB_LITE); mobidb-lite (MOBIDB_LITE); mobidb-lite (MOBIDB_LITE); mobidb-lite (MOBIDB_LITE); IPR013907 (PANTHER); PTHR21964:SF13 (PANTHER)	no GO terms	no GO terms
TRUE	[INTERPRO, BLASTED]	Pcan_09490	tumor protein p63-regulated gene 1-like protein isoform X1	1062	20	0	88.17						IPR022158 (PFAM); PTHR31108:SF1 (PANTHER); IPR040242 (PANTHER); IPR034753 (PROSITE_PROFILES)	no GO terms	no GO terms
TRUE	[INTERPRO, BLASTED, MAPPED, ANNOTATED]	Pcan_09489	hemocytin	11964	20	0	80.1	6	P:GO:0042381; F:GO:0008061; F:GO:0042803; C:GO:0005576	P:hemolymph coagulation; F:chitin binding; F:protein homodimerization activity; C:extracellular region			G3DSA:2.10.25.10 (GENE3D); IPR001846 (PFAM); G3DSA:2.10.25.10 (GENE3D); IPR014853 (PFAM); IPR002919 (PFAM); G3DSA:2.60.120.260 (GENE3D); IPR000421 (PFAM); G3DSA:3.20.20.80 (GENE3D); G3DSA:2.10.25.10 (GENE3D); mobidb-lite (MOBIDB_LITE); mobidb-lite (MOBIDB_LITE); IPR030119 (PTHR11339:PANTHER); IPR030119 (PTHR11339:PANTHER); IPR030119 (PTHR11339:PANTHER); PTHR11339 (PANTHER); PTHR11339 (PANTHER); I…	P:GO:0007399; P:GO:0030154; F:GO:0005515; F:GO:0008061; C:GO:0005576	P:nervous system development; P:cell differentiation; F:protein binding; F:chitin binding; C:extracellular region
TRUE	[INTERPRO, BLASTED, MAPPED, ANNOTATED]	Pcan_09450	integrin alpha-4-like	1662	20	0	62.11	38	P:GO:0001555; P:GO:0003344; P:GO:0006897; P:GO:0007155; P:GO:0007157; P:GO:0007229; P:GO:0007391; P:GO:0007411; P:GO:0007431; P:GO:0007494; P:GO:0007508; P:GO:0007614; P:GO:0008355; P:GO:0009410; P:GO:0009636; P:GO:0016339; P:GO:0016340; P:GO:0030336; P:GO:0032879; P:GO:0033627; P:GO:0035001; P:GO:0042060; P:GO:0043277; P:GO:0044703; P:GO:0045886; P:GO:0046677; P:GO:0048149; P:GO:0051674; P:GO:00…	P:oocyte growth; P:pericardium morphogenesis; P:endocytosis; P:cell adhesion; P:heterophilic cell-cell adhesion via plasma membrane cell adhesion molecules; P:integrin-mediated signaling pathway; P:dorsal closure; P:axon guidance; P:salivary gland development; P:midgut development; P:larval heart development; P:short-term memory; P:olfactory learning; P:response to xenobiotic stimulus; P:response…			IPR000413 (PRINTS); IPR028994 (G3DSA:2.130.10.GENE3D); IPR013649 (PFAM); G3DSA:1.20.5.930 (GENE3D); PTHR23220 (PANTHER)	P:GO:0007155; C:GO:0008305	P:cell adhesion; C:integrin complex
TRUE	[INTERPRO, BLASTED, MAPPED, ANNOTATED]	Pcan_09449	integrin alpha-9-like	2574	20	0	67.19	2	C:GO:0016021	C:integral component of membrane			IPR000413 (PRINTS); IPR028994 (G3DSA:2.130.10.GENE3D); IPR013517 (PFAM); PTHR23220 (PANTHER); IPR013519 (PROSITE_PROFILES); IPR013519 (PROSITE_PROFILES); IPR013519 (PROSITE_PROFILES); IPR032695 (SUPERFAMILY); IPR028994 (SUPERFAMILY)	P:GO:0007155; C:GO:0008305	P:cell adhesion; C:integrin complex
TRUE	[INTERPRO, BLASTED, MAPPED, ANNOTATED]	Pcan_09447	zinc carboxypeptidase-like	1602	20	3.24763e-132	88.03	6	P:GO:0006508; F:GO:0004181; F:GO:0008270	P:proteolysis; F:metallocarboxypeptidase activity; F:zinc ion binding	EC:3.4.17	Acting on peptide bonds (peptidases)	IPR000834 (PRINTS); G3DSA:3.40.630.10 (GENE3D); G3DSA:3.40.630.10 (GENE3D); IPR000834 (PFAM); PTHR11705 (PANTHER); PTHR11705:SF123 (PANTHER); PTHR11705 (PANTHER); PTHR11705:SF123 (PANTHER); SSF53187 (SUPERFAMILY)	P:GO:0006508; F:GO:0004181; F:GO:0008270	P:proteolysis; F:metallocarboxypeptidase activity; F:zinc ion binding
TRUE	[INTERPRO, BLASTED, MAPPED, ANNOTATED]	Pcan_09446	integrin alpha-5-like	2712	20	0	60.45	38	P:GO:0001555; P:GO:0003344; P:GO:0006897; P:GO:0007155; P:GO:0007157; P:GO:0007229; P:GO:0007391; P:GO:0007411; P:GO:0007431; P:GO:0007494; P:GO:0007508; P:GO:0007614; P:GO:0008355; P:GO:0009410; P:GO:0009636; P:GO:0016339; P:GO:0016340; P:GO:0030336; P:GO:0032879; P:GO:0033627; P:GO:0035001; P:GO:0042060; P:GO:0043277; P:GO:0044703; P:GO:0045886; P:GO:0046677; P:GO:0048149; P:GO:0051674; P:GO:00…	P:oocyte growth; P:pericardium morphogenesis; P:endocytosis; P:cell adhesion; P:heterophilic cell-cell adhesion via plasma membrane cell adhesion molecules; P:integrin-mediated signaling pathway; P:dorsal closure; P:axon guidance; P:salivary gland development; P:midgut development; P:larval heart development; P:short-term memory; P:olfactory learning; P:response to xenobiotic stimulus; P:response…			IPR000413 (PRINTS); IPR013517 (PFAM); G3DSA:1.20.5.930 (GENE3D); G3DSA:2.60.40.1510 (GENE3D); IPR013649 (PFAM); IPR028994 (G3DSA:2.130.10.GENE3D); PTHR23220 (PANTHER); IPR013519 (PROSITE_PROFILES); IPR013519 (PROSITE_PROFILES); IPR028994 (SUPERFAMILY)	P:GO:0007155; C:GO:0008305	P:cell adhesion; C:integrin complex
TRUE	[INTERPRO, BLASTED, MAPPED, ANNOTATED]	Pcan_09442	T-box transcription factor TBX6	474	20	1.4591e-110	88.68	14	P:GO:0006357; P:GO:0010628; P:GO:0035051; P:GO:0045944; P:GO:0048731; P:GO:0061327; P:GO:2000112; F:GO:0000981; F:GO:0003677; F:GO:0003700; C:GO:0005634	P:regulation of transcription by RNA polymerase II; P:positive regulation of gene expression; P:cardiocyte differentiation; P:positive regulation of transcription by RNA polymerase II; P:system development; P:anterior Malpighian tubule development; P:regulation of cellular macromolecule biosynthetic process; F:DNA-binding transcription factor activity, RNA polymerase II-specific; F:DNA binding; F…			IPR046360 (PFAM); IPR036960 (G3DSA:2.60.40.GENE3D); IPR046360 (PROSITE_PROFILES); IPR008967 (SUPERFAMILY)	P:GO:0006355; P:GO:0045893; F:GO:0003700; C:GO:0005634	P:regulation of transcription, DNA-templated; P:positive regulation of transcription, DNA-templated; F:DNA-binding transcription factor activity; C:nucleus
TRUE	[INTERPRO, BLASTED, MAPPED, ANNOTATED]	Pcan_09441	T-box transcription factor TBX6	873	20	2.60177e-170	87.79	14	P:GO:0006357; P:GO:0010628; P:GO:0035051; P:GO:0045944; P:GO:0048731; P:GO:0061327; P:GO:2000112; F:GO:0000981; F:GO:0003677; F:GO:0003700; C:GO:0005634	P:regulation of transcription by RNA polymerase II; P:positive regulation of gene expression; P:cardiocyte differentiation; P:positive regulation of transcription by RNA polymerase II; P:system development; P:anterior Malpighian tubule development; P:regulation of cellular macromolecule biosynthetic process; F:DNA-binding transcription factor activity, RNA polymerase II-specific; F:DNA binding; F…			IPR046360 (PRINTS); IPR036960 (G3DSA:2.60.40.GENE3D); IPR046360 (PFAM); mobidb-lite (MOBIDB_LITE); mobidb-lite (MOBIDB_LITE); mobidb-lite (MOBIDB_LITE); IPR001699 (PANTHER); PTHR11267:SF51 (PANTHER); IPR046360 (PROSITE_PROFILES); IPR008967 (SUPERFAMILY)	P:GO:0006355; P:GO:0045893; F:GO:0003700; C:GO:0005634	P:regulation of transcription, DNA-templated; P:positive regulation of transcription, DNA-templated; F:DNA-binding transcription factor activity; C:nucleus
TRUE	[INTERPRO, BLASTED, MAPPED, ANNOTATED]	Pcan_09435	28S ribosomal protein S22, mitochondrial	1827	20	0	85.52	4	P:GO:0032543; F:GO:0003735; C:GO:0005763; C:GO:0005840	P:mitochondrial translation; F:structural constituent of ribosome; C:mitochondrial small ribosomal subunit; C:ribosome			IPR019374 (PFAM); IPR003409 (PFAM); G3DSA:2.20.110.10 (GENE3D); IPR019374 (PANTHER); SSF82185 (SUPERFAMILY); SSF82185 (SUPERFAMILY)	no GO terms	no GO terms
TRUE	[INTERPRO, BLASTED, MAPPED, ANNOTATED]	Pcan_09412	ADP-ribosylation factor-like protein 6-interacting protein 1	912	20	2.57427e-133	88.72	3	P:GO:1990809; C:GO:0016021	P:endoplasmic reticulum tubular network membrane organization; C:integral component of membrane			IPR012674 (G3DSA:2.40.128.GENE3D); IPR000566 (PFAM); PTHR20952 (PANTHER); PTHR20952:SF0 (PANTHER); cd00742 (CDD); IPR012674 (SUPERFAMILY)	no GO terms	no GO terms
TRUE	[INTERPRO, BLASTED, MAPPED, ANNOTATED]	Pcan_09410	probable tRNA (uracil-O(2)-)-methyltransferase	1749	20	0	75.15	7	P:GO:0008033; P:GO:0030488; P:GO:0032259; F:GO:0016300; C:GO:0005737	P:tRNA processing; P:tRNA methylation; P:methylation; F:tRNA (uracil) methyltransferase activity; C:cytoplasm	EC:2.1.1	Transferring one-carbon groups	IPR011671 (PFAM); IPR011671 (PANTHER); IPR000571 (PROSITE_PROFILES); IPR029063 (SUPERFAMILY)	F:GO:0008168; F:GO:0046872	F:methyltransferase activity; F:metal ion binding
TRUE	[INTERPRO, BLASTED, MAPPED, ANNOTATED]	Pcan_09388	L-ascorbate oxidase-like	1755	20	0	82.51	6	F:GO:0005507; F:GO:0016491; C:GO:0005739	F:copper ion binding; F:oxidoreductase activity; C:mitochondrion	EC:1	Oxidoreductases	IPR011706 (PFAM); IPR008972 (G3DSA:2.60.40.GENE3D); IPR008972 (G3DSA:2.60.40.GENE3D); IPR001117 (PFAM); IPR011707 (PFAM); IPR008972 (G3DSA:2.60.40.GENE3D); PTHR11709:SF232 (PANTHER); IPR045087 (PANTHER); cd13858 (CDD); IPR008972 (SUPERFAMILY); IPR008972 (SUPERFAMILY); IPR008972 (SUPERFAMILY)	F:GO:0005507; F:GO:0016491	F:copper ion binding; F:oxidoreductase activity
TRUE	[INTERPRO, BLASTED, ANNOTATED]	Pcan_09382	kelch domain-containing protein 10 homolog	1194	20	0	83.68	5	P:GO:0001934; P:GO:0032268; P:GO:0032874; C:GO:0005622; C:GO:0031462	P:positive regulation of protein phosphorylation; P:regulation of cellular protein metabolic process; P:positive regulation of stress-activated MAPK cascade; C:intracellular anatomical structure; C:Cul2-RING ubiquitin ligase complex			IPR015915 (G3DSA:2.120.10.GENE3D); IPR006652 (PFAM); PF13418 (PFAM); IPR015915 (G3DSA:2.120.10.GENE3D); PTHR46428 (PANTHER); IPR015915 (SUPERFAMILY); IPR015915 (SUPERFAMILY)	F:GO:0005515	F:protein binding
TRUE	[INTERPRO, BLASTED, MAPPED, ANNOTATED]	Pcan_09381	RING finger protein 10	2109	20	0	77.58	7	P:GO:0044260; P:GO:0051865; F:GO:0004842; F:GO:0008270; F:GO:0046872; C:GO:0005737	P:cellular macromolecule metabolic process; P:protein autoubiquitination; F:ubiquitin-protein transferase activity; F:zinc ion binding; F:metal ion binding; C:cytoplasm	EC:2	Transferases	IPR018957 (PFAM); IPR013083 (G3DSA:3.30.40.GENE3D); mobidb-lite (MOBIDB_LITE); mobidb-lite (MOBIDB_LITE); mobidb-lite (MOBIDB_LITE); mobidb-lite (MOBIDB_LITE); mobidb-lite (MOBIDB_LITE); mobidb-lite (MOBIDB_LITE); IPR039739 (PANTHER); IPR001841 (PROSITE_PROFILES); cd16536 (CDD); SSF57850 (SUPERFAMILY)	F:GO:0046872	F:metal ion binding
TRUE	[INTERPRO, BLASTED, MAPPED, ANNOTATED]	Pcan_09338	diacylglycerol lipase-beta isoform X1	2196	20	0	80.12	4	P:GO:0006629; C:GO:0016021	P:lipid metabolic process; C:integral component of membrane			IPR029058 (G3DSA:3.40.50.GENE3D); PTHR45792 (PANTHER); PTHR45792:SF2 (PANTHER); IPR029058 (SUPERFAMILY)	no GO terms	no GO terms
TRUE	[INTERPRO, BLASTED, MAPPED, ANNOTATED]	Pcan_09326	25S rRNA (cytosine-C(5))-methyltransferase nop2	2550	20	0	88.12	11	P:GO:0000470; P:GO:0001510; P:GO:0006396; P:GO:0042254; P:GO:0070475; F:GO:0003723; F:GO:0008757; F:GO:0009383; C:GO:0005730	P:maturation of LSU-rRNA; P:RNA methylation; P:RNA processing; P:ribosome biogenesis; P:rRNA base methylation; F:RNA binding; F:S-adenosylmethionine-dependent methyltransferase activity; F:rRNA (cytosine-C5-)-methyltransferase activity; C:nucleolus	EC:2.1.1	Transferring one-carbon groups	IPR023273 (PRINTS); IPR023267 (PRINTS); IPR029063 (G3DSA:3.40.50.GENE3D); IPR031341 (PFAM); IPR001678 (PFAM); IPR011023 (TIGRFAM); G3DSA:3.30.70.1170 (GENE3D); mobidb-lite (MOBIDB_LITE); mobidb-lite (MOBIDB_LITE); mobidb-lite (MOBIDB_LITE); mobidb-lite (MOBIDB_LITE); mobidb-lite (MOBIDB_LITE); mobidb-lite (MOBIDB_LITE); mobidb-lite (MOBIDB_LITE); mobidb-lite (MOBIDB_LITE); mobidb-lite (MOBIDB_LIT…	P:GO:0001510; P:GO:0006396; F:GO:0003723; F:GO:0008168; F:GO:0008757	P:RNA methylation; P:RNA processing; F:RNA binding; F:methyltransferase activity; F:S-adenosylmethionine-dependent methyltransferase activity
TRUE	[INTERPRO, BLASTED, MAPPED, ANNOTATED]	Pcan_09298	very long-chain specific acyl-CoA dehydrogenase, mitochondrial	1896	20	0	88.54	4	F:GO:0003995; F:GO:0050660	F:acyl-CoA dehydrogenase activity; F:flavin adenine dinucleotide binding	EC:1.3.99.3	Acting on the CH-CH group of donors	G3DSA:1.20.140.10 (GENE3D); IPR006091 (PFAM); G3DSA:1.20.140.10 (GENE3D); IPR013786 (PFAM); IPR037069 (G3DSA:1.10.540.GENE3D); IPR046373 (G3DSA:2.40.110.GENE3D); IPR009075 (PFAM); PTHR43884:SF11 (PANTHER); PTHR43884 (PANTHER); cd01161 (CDD); IPR036250 (SUPERFAMILY); IPR009100 (SUPERFAMILY)	F:GO:0016627; F:GO:0050660	F:oxidoreductase activity, acting on the CH-CH group of donors; F:flavin adenine dinucleotide binding
TRUE	[INTERPRO, BLASTED, MAPPED, ANNOTATED]	Pcan_09262	dolichyl-diphosphooligosaccharide--protein glycosyltransferase subunit 2	1872	20	0	88.28	9	P:GO:0006487; P:GO:0035010; F:GO:0016740; C:GO:0008250; C:GO:0016021	P:protein N-linked glycosylation; P:encapsulation of foreign target; F:transferase activity; C:oligosaccharyltransferase complex; C:integral component of membrane	EC:2	Transferases	IPR008814 (PFAM); PTHR12640:SF0 (PANTHER); IPR008814 (PANTHER)	P:GO:0006487; C:GO:0008250; C:GO:0016021	P:protein N-linked glycosylation; C:oligosaccharyltransferase complex; C:integral component of membrane
TRUE	[INTERPRO, BLASTED, MAPPED, ANNOTATED]	Pcan_09261	ATP synthase subunit g, mitochondrial	300	20	4.1135e-65	96.11	10	P:GO:0006805; P:GO:0006811; P:GO:0009168; P:GO:0015985; P:GO:0015986; F:GO:0015078; C:GO:0000276	P:xenobiotic metabolic process; P:ion transport; P:purine ribonucleoside monophosphate biosynthetic process; P:energy coupled proton transport, down electrochemical gradient; P:proton motive force-driven ATP synthesis; F:proton transmembrane transporter activity; C:mitochondrial proton-transporting ATP synthase complex, coupling factor F(o)	EC:7	Translocases	IPR016702 (PIRSF); IPR006808 (PFAM); PTHR12386:SF12 (PANTHER); IPR006808 (PANTHER)	P:GO:0015986; F:GO:0015078; C:GO:0000276	P:proton motive force-driven ATP synthesis; F:proton transmembrane transporter activity; C:mitochondrial proton-transporting ATP synthase complex, coupling factor F(o)
TRUE	[INTERPRO, BLASTED]	Pcan_09253	uncharacterized protein C19orf47	1011	20	0	79.61						PF18017 (PFAM); IPR013761 (G3DSA:1.10.150.GENE3D); IPR039161 (PANTHER); IPR040772 (CDD); IPR013761 (SUPERFAMILY)	no GO terms	no GO terms
TRUE	[INTERPRO, BLASTED, MAPPED, ANNOTATED]	Pcan_09246	unnamed protein product	3111	20	0	82.09	2	C:GO:0016021	C:integral component of membrane			mobidb-lite (MOBIDB_LITE); mobidb-lite (MOBIDB_LITE); mobidb-lite (MOBIDB_LITE)	no GO terms	no GO terms
TRUE	[INTERPRO, BLASTED, MAPPED, ANNOTATED]	Pcan_09245	unnamed protein product	498	20	1.0632e-101	83.62	2	C:GO:0016020	C:membrane			no IPS match	no IPS match	no IPS match
TRUE	[INTERPRO, BLASTED, MAPPED, ANNOTATED]	Pcan_09225	cysteine-rich protein 2-binding protein	3102	20	0	83.73	8	P:GO:0006508; F:GO:0004177; F:GO:0008080; F:GO:0008236; F:GO:0008239	P:proteolysis; F:aminopeptidase activity; F:N-acetyltransferase activity; F:serine-type peptidase activity; F:dipeptidyl-peptidase activity	EC:3.4.11; EC:3.4.14.1; EC:3.4.14.5; EC:3.4.14.4; EC:3.4.14.2; EC:2.3.1	Acting on peptide bonds (peptidases); Dipeptidyl-peptidase I; Dipeptidyl-peptidase IV; Dipeptidyl-peptidase III; Dipeptidyl-peptidase II; Acyltransferases	IPR029058 (G3DSA:3.40.50.GENE3D); G3DSA:3.40.630.30 (GENE3D); IPR008758 (PFAM); IPR000182 (PFAM); IPR042269 (G3DSA:1.20.120.GENE3D); G3DSA:3.90.980.20 (GENE3D); PTHR11010:SF97 (PANTHER); PTHR11010 (PANTHER); IPR000182 (PROSITE_PROFILES); cd15489 (CDD); cd04301 (CDD); IPR016181 (SUPERFAMILY); IPR011011 (SUPERFAMILY); IPR029058 (SUPERFAMILY)	P:GO:0006508; F:GO:0008236; F:GO:0016407	P:proteolysis; F:serine-type peptidase activity; F:acetyltransferase activity
TRUE	[INTERPRO, BLASTED, MAPPED, ANNOTATED]	Pcan_09213	serine/threonine-protein kinase 3 isoform X2	1476	20	0	88.98	44	P:GO:0002011; P:GO:0002066; P:GO:0006468; P:GO:0007165; P:GO:0007298; P:GO:0007346; P:GO:0010212; P:GO:0018107; P:GO:0031098; P:GO:0032147; P:GO:0032268; P:GO:0035329; P:GO:0040011; P:GO:0042177; P:GO:0042771; P:GO:0043524; P:GO:0044703; P:GO:0045464; P:GO:0046621; P:GO:0046666; P:GO:0046777; P:GO:0051262; P:GO:0051674; P:GO:0060253; P:GO:0070613; P:GO:0072089; P:GO:0090090; P:GO:0097202; P:GO:20…	P:morphogenesis of an epithelial sheet; P:columnar/cuboidal epithelial cell development; P:protein phosphorylation; P:signal transduction; P:border follicle cell migration; P:regulation of mitotic cell cycle; P:response to ionizing radiation; P:peptidyl-threonine phosphorylation; P:stress-activated protein kinase signaling cascade; P:activation of protein kinase activity; P:regulation of cellular…	EC:2.7.12.1	Dual-specificity kinase	IPR036674 (G3DSA:4.10.170.GENE3D); IPR024205 (PFAM); IPR000719 (PFAM); G3DSA:1.10.510.10 (GENE3D); PTHR48015:SF32 (PANTHER); PTHR48015 (PANTHER); IPR011524 (PROSITE_PROFILES); IPR000719 (PROSITE_PROFILES); cd06612 (CDD); IPR011009 (SUPERFAMILY)	P:GO:0006468; P:GO:0007165; P:GO:0051262; F:GO:0004672; F:GO:0004674; F:GO:0005524	P:protein phosphorylation; P:signal transduction; P:protein tetramerization; F:protein kinase activity; F:protein serine/threonine kinase activity; F:ATP binding
TRUE	[INTERPRO, BLASTED, MAPPED]	Pcan_09205	Translation initiation factor IF-2	759	20	1.04213e-150	79.22	2	P:GO:0006413; F:GO:0003743	P:translational initiation; F:translation initiation factor activity			mobidb-lite (MOBIDB_LITE); mobidb-lite (MOBIDB_LITE); mobidb-lite (MOBIDB_LITE)	no GO terms	no GO terms
TRUE	[INTERPRO, NO-BLAST]	Pcan_09203	---NA---	531									mobidb-lite (MOBIDB_LITE)	no GO terms	no GO terms
TRUE	[INTERPRO, BLASTED, MAPPED, ANNOTATED]	Pcan_09196	translation initiation factor eIF-2B subunit delta	1815	20	0	87.36	27	P:GO:0001541; P:GO:0006413; P:GO:0006417; P:GO:0006979; P:GO:0008340; P:GO:0009408; P:GO:0009749; P:GO:0010259; P:GO:0014003; P:GO:0019915; P:GO:0021766; P:GO:0032091; P:GO:0032268; P:GO:0042552; P:GO:0043434; P:GO:0048519; P:GO:0050852; P:GO:0065008; P:GO:1905098; F:GO:0003723; F:GO:0003743; F:GO:0005085; F:GO:0031369; F:GO:0051020; C:GO:0005737; C:GO:0005829; C:GO:0005851	P:ovarian follicle development; P:translational initiation; P:regulation of translation; P:response to oxidative stress; P:determination of adult lifespan; P:response to heat; P:response to glucose; P:multicellular organism aging; P:oligodendrocyte development; P:lipid storage; P:hippocampus development; P:negative regulation of protein binding; P:regulation of cellular protein metabolic process;…			IPR042529 (G3DSA:3.40.50.GENE3D); IPR000649 (PFAM); mobidb-lite (MOBIDB_LITE); mobidb-lite (MOBIDB_LITE); PTHR10233:SF14 (PANTHER); PTHR10233 (PANTHER); IPR037171 (SUPERFAMILY)	P:GO:0044237	P:cellular metabolic process
TRUE	[INTERPRO, BLASTED, MAPPED, ANNOTATED]	Pcan_09186	syndecan isoform X1	753	20	1.24469e-157	81.75	13	P:GO:0007411; P:GO:0007427; P:GO:0008045; P:GO:0021782; P:GO:0045887; P:GO:0050908; P:GO:0051674; P:GO:2000637; C:GO:0005886; C:GO:0009986; C:GO:0016021; C:GO:0031594	P:axon guidance; P:epithelial cell migration, open tracheal system; P:motor neuron axon guidance; P:glial cell development; P:positive regulation of synaptic assembly at neuromuscular junction; P:detection of light stimulus involved in visual perception; P:localization of cell; P:positive regulation of miRNA-mediated gene silencing; C:plasma membrane; C:cell surface; C:integral component of membr…			IPR027789 (PFAM); mobidb-lite (MOBIDB_LITE); mobidb-lite (MOBIDB_LITE); mobidb-lite (MOBIDB_LITE); IPR031198 (PTHR10915:PANTHER); IPR001050 (PANTHER)	P:GO:0007411; C:GO:0016020	P:axon guidance; C:membrane
TRUE	[INTERPRO, BLASTED, MAPPED, ANNOTATED]	Pcan_09175	mitochondrial-processing peptidase subunit beta	1395	20	0	95.64	14	P:GO:0006122; P:GO:0006508; P:GO:0006805; P:GO:0009167; P:GO:0016310; P:GO:0016485; P:GO:0046034; F:GO:0004222; F:GO:0008121; F:GO:0008270; F:GO:0046872; C:GO:0005750; C:GO:0005759	P:mitochondrial electron transport, ubiquinol to cytochrome c; P:proteolysis; P:xenobiotic metabolic process; P:purine ribonucleoside monophosphate metabolic process; P:phosphorylation; P:protein processing; P:ATP metabolic process; F:metalloendopeptidase activity; F:ubiquinol-cytochrome-c reductase activity; F:zinc ion binding; F:metal ion binding; C:mitochondrial respiratory chain complex III; …	EC:3.4.24; EC:1.10; EC:7.1.1.8	Acting on peptide bonds (peptidases); Acting on diphenols and related substances as donors; Quinol--cytochrome-c reductase	G3DSA:3.30.830.10 (GENE3D); IPR007863 (PFAM); IPR011765 (PFAM); G3DSA:3.30.830.10 (GENE3D); PTHR11851 (PANTHER); PTHR11851:SF116 (PANTHER); IPR011249 (SUPERFAMILY); IPR011249 (SUPERFAMILY)	F:GO:0046872	F:metal ion binding
TRUE	[INTERPRO, BLASTED, MAPPED, ANNOTATED]	Pcan_09173	protein bunched, class 1/class 3/D/E isoforms-like	309	20	1.33794e-66	92.46	2	P:GO:0006357	P:regulation of transcription by RNA polymerase II			IPR000580 (PFAM); G3DSA:1.20.5.490 (GENE3D); mobidb-lite (MOBIDB_LITE); PTHR12348 (PANTHER); PTHR12348:SF26 (PANTHER); SSF58026 (SUPERFAMILY)	P:GO:0006357	P:regulation of transcription by RNA polymerase II
TRUE	[INTERPRO, BLASTED, MAPPED, ANNOTATED]	Pcan_09156	double-stranded RNA-binding protein Staufen homolog 2 isoform X2	2397	20	0	82.22	36	P:GO:0007017; P:GO:0007317; P:GO:0007318; P:GO:0007400; P:GO:0007616; P:GO:0010606; P:GO:0031334; P:GO:0032268; P:GO:0035418; P:GO:0036445; P:GO:0044703; P:GO:0045167; P:GO:0045450; P:GO:0045887; P:GO:0045995; P:GO:0046012; P:GO:0048867; P:GO:0055059; P:GO:0060281; P:GO:0072089; P:GO:0098722; P:GO:1902875; P:GO:1903429; F:GO:0003723; F:GO:0003725; F:GO:0003730; F:GO:0008017; C:GO:0000932; C:GO:00…	P:microtubule-based process; P:regulation of pole plasm oskar mRNA localization; P:pole plasm protein localization; P:neuroblast fate determination; P:long-term memory; P:positive regulation of cytoplasmic mRNA processing body assembly; P:positive regulation of protein-containing complex assembly; P:regulation of cellular protein metabolic process; P:protein localization to synapse; P:neuronal st…			G3DSA:3.30.160.20 (GENE3D); IPR032478 (PFAM); G3DSA:3.30.160.20 (GENE3D); G3DSA:3.30.160.20 (GENE3D); IPR014720 (PFAM); G3DSA:3.30.160.20 (GENE3D); G3DSA:3.30.160.20 (GENE3D); mobidb-lite (MOBIDB_LITE); mobidb-lite (MOBIDB_LITE); mobidb-lite (MOBIDB_LITE); mobidb-lite (MOBIDB_LITE); mobidb-lite (MOBIDB_LITE); mobidb-lite (MOBIDB_LITE); mobidb-lite (MOBIDB_LITE); mobidb-lite (MOBIDB_LITE); mobidb-…	no GO terms	no GO terms
TRUE	[INTERPRO, BLASTED]	Pcan_09149	uncharacterized protein LOC123714466	1857	20	0	96.19						mobidb-lite (MOBIDB_LITE); mobidb-lite (MOBIDB_LITE); PTHR14596 (PANTHER)	no GO terms	no GO terms
TRUE	[INTERPRO, BLASTED]	Pcan_09144	uncharacterized protein LOC111000960 isoform X1	705	20	4.18556e-155	81						no IPS match	no IPS match	no IPS match
TRUE	[INTERPRO, BLASTED]	Pcan_09141	seroin isoform X6	555	20	1.10829e-98	62.4						no IPS match	no IPS match	no IPS match
TRUE	[INTERPRO, BLASTED, MAPPED, ANNOTATED]	Pcan_09128	protein eiger	903	20	0	82.66	24	P:GO:0006468; P:GO:0006955; P:GO:0007165; P:GO:0007254; P:GO:0014009; P:GO:0035006; P:GO:0043652; P:GO:0044260; P:GO:0045167; P:GO:0045176; P:GO:0050829; P:GO:0070050; P:GO:0097191; P:GO:0098657; P:GO:1900074; P:GO:1904058; F:GO:0005125; F:GO:0005164; C:GO:0005615; C:GO:0016020; C:GO:0044214	P:protein phosphorylation; P:immune response; P:signal transduction; P:JNK cascade; P:glial cell proliferation; P:melanization defense response; P:engulfment of apoptotic cell; P:cellular macromolecule metabolic process; P:asymmetric protein localization involved in cell fate determination; P:apical protein localization; P:defense response to Gram-negative bacterium; P:neuron cellular homeostasis…			IPR006052 (PFAM); IPR008983 (G3DSA:2.60.120.GENE3D); PTHR15151:SF24 (PANTHER); PTHR15151 (PANTHER); IPR006052 (PROSITE_PROFILES); IPR008983 (SUPERFAMILY)	P:GO:0006955; F:GO:0005164; F:GO:0005515; C:GO:0016020	P:immune response; F:tumor necrosis factor receptor binding; F:protein binding; C:membrane
TRUE	[INTERPRO, BLASTED, MAPPED, ANNOTATED]	Pcan_09125	TNFSF5 protein	1026	20	0	88.88	6	P:GO:0006955; F:GO:0005164; C:GO:0016021	P:immune response; F:tumor necrosis factor receptor binding; C:integral component of membrane			IPR008983 (G3DSA:2.60.120.GENE3D); IPR006052 (PFAM); IPR006052 (PROSITE_PROFILES); IPR008983 (SUPERFAMILY)	P:GO:0006955; F:GO:0005164; F:GO:0005515; C:GO:0016020	P:immune response; F:tumor necrosis factor receptor binding; F:protein binding; C:membrane
TRUE	[INTERPRO, BLASTED, MAPPED, ANNOTATED]	Pcan_09100	galectin-4-like isoform X1	609	20	3.59831e-71	84.72	5	P:GO:0008039; F:GO:0016936; F:GO:0030246; C:GO:0005829	P:synaptic target recognition; F:galactoside binding; F:carbohydrate binding; C:cytosol			no IPS match	no IPS match	no IPS match
TRUE	[INTERPRO, BLASTED, MAPPED, ANNOTATED]	Pcan_09089	Down syndrome cell adhesion molecule-like protein Dscam2	4014	20	0	68.69	6	P:GO:0007155; P:GO:0007417; C:GO:0016020	P:cell adhesion; P:central nervous system development; C:membrane			IPR013783 (G3DSA:2.60.40.GENE3D); PF13927 (PFAM); IPR013783 (G3DSA:2.60.40.GENE3D); IPR013783 (G3DSA:2.60.40.GENE3D); IPR013783 (G3DSA:2.60.40.GENE3D); IPR013783 (G3DSA:2.60.40.GENE3D); IPR013783 (G3DSA:2.60.40.GENE3D); IPR013783 (G3DSA:2.60.40.GENE3D); IPR013783 (G3DSA:2.60.40.GENE3D); IPR003961 (PFAM); mobidb-lite (MOBIDB_LITE); mobidb-lite (MOBIDB_LITE); mobidb-lite (MOBIDB_LITE); mobidb-lite …	P:GO:0007155; P:GO:0007417; F:GO:0005515	P:cell adhesion; P:central nervous system development; F:protein binding
TRUE	[INTERPRO, BLASTED]	Pcan_09075	small heat shock protein 27.2	456	20	1.84548e-101	60.55						IPR002068 (PFAM); IPR008978 (G3DSA:2.60.40.GENE3D); IPR002068 (PROSITE_PROFILES); cd06464 (CDD); IPR008978 (SUPERFAMILY)	no GO terms	no GO terms
TRUE	[INTERPRO, BLASTED, MAPPED, ANNOTATED]	Pcan_09062	translocon-associated protein subunit beta	573	20	1.50528e-125	95.2	8	P:GO:0006613; P:GO:0015833; F:GO:0005048; C:GO:0005786; C:GO:0005789; C:GO:0016021	P:cotranslational protein targeting to membrane; P:peptide transport; F:signal sequence binding; C:signal recognition particle, endoplasmic reticulum targeting; C:endoplasmic reticulum membrane; C:integral component of membrane			IPR008856 (PIRSF); PF05753 (PFAM); PTHR12861:SF3 (PANTHER); PTHR12861 (PANTHER)	C:GO:0005783; C:GO:0016021	C:endoplasmic reticulum; C:integral component of membrane
TRUE	[INTERPRO, BLASTED, MAPPED, ANNOTATED]	Pcan_09045	cytochrome c oxidase subunit 5A, mitochondrial	459	20	6.74515e-110	93.68	6	P:GO:0006123; F:GO:0046872; C:GO:0005751	P:mitochondrial electron transport, cytochrome c to oxygen; F:metal ion binding; C:mitochondrial respiratory chain complex IV			IPR036545 (G3DSA:1.25.40.GENE3D); IPR003204 (PFAM); PTHR14200:SF11 (PANTHER); IPR003204 (PANTHER); IPR003204 (CDD); IPR036545 (SUPERFAMILY)	P:GO:0006123; C:GO:0005743; C:GO:0005751	P:mitochondrial electron transport, cytochrome c to oxygen; C:mitochondrial inner membrane; C:mitochondrial respiratory chain complex IV
TRUE	[INTERPRO, NO-BLAST]	Pcan_09041	---NA---	216									no IPS match	no IPS match	no IPS match
TRUE	[INTERPRO, BLASTED, MAPPED, ANNOTATED]	Pcan_09035	myrosinase 1-like	1401	20	0	88.2	4	P:GO:0005975; F:GO:0004553	P:carbohydrate metabolic process; F:hydrolase activity, hydrolyzing O-glycosyl compounds	EC:3.2.1	Glycosylases	IPR001360 (PRINTS); G3DSA:3.20.20.80 (GENE3D); IPR001360 (PFAM); IPR001360 (PANTHER); PTHR10353:SF38 (PANTHER); IPR017853 (SUPERFAMILY)	P:GO:0005975; F:GO:0004553	P:carbohydrate metabolic process; F:hydrolase activity, hydrolyzing O-glycosyl compounds
TRUE	[INTERPRO, BLASTED, MAPPED, ANNOTATED]	Pcan_09032	uncharacterized protein LOC123714327	273	20	1.2219e-56	79.81	1	C:GO:0016021	C:integral component of membrane			no IPS match	no IPS match	no IPS match
TRUE	[INTERPRO, NO-BLAST]	Pcan_09019	---NA---	228									no IPS match	no IPS match	no IPS match
TRUE	[INTERPRO, BLASTED, MAPPED, ANNOTATED]	Pcan_09010	17-beta-hydroxysteroid dehydrogenase 13-like isoform X1	918	20	0	93.29	4	F:GO:0016491; C:GO:0016021	F:oxidoreductase activity; C:integral component of membrane	EC:1	Oxidoreductases	IPR002347 (PRINTS); IPR002347 (PRINTS); IPR002347 (PFAM); G3DSA:3.40.50.720 (GENE3D); PTHR24322 (PANTHER); PTHR24322:SF730 (PANTHER); cd05339 (CDD); IPR036291 (SUPERFAMILY)	no GO terms	no GO terms
TRUE	[INTERPRO, BLASTED, MAPPED, ANNOTATED]	Pcan_09009	epidermal retinol dehydrogenase 2-like	768	20	3.79951e-166	89.08	2	F:GO:0016491	F:oxidoreductase activity	EC:1	Oxidoreductases	IPR002347 (PRINTS); IPR002347 (PRINTS); G3DSA:3.40.50.720 (GENE3D); IPR002347 (PFAM); PTHR24322 (PANTHER); PTHR24322:SF730 (PANTHER); IPR036291 (SUPERFAMILY)	no GO terms	no GO terms
TRUE	[INTERPRO, BLASTED, MAPPED, ANNOTATED]	Pcan_09007	uncharacterized protein LOC111000978	846	20	0	81.01	2	C:GO:0016021	C:integral component of membrane			no IPS match	no IPS match	no IPS match
TRUE	[INTERPRO, BLASTED, MAPPED, ANNOTATED]	Pcan_08991	neurogenic protein big brain isoform X1	774	20	2.82275e-154	86.55	6	P:GO:0055085; F:GO:0015267; C:GO:0016021	P:transmembrane transport; F:channel activity; C:integral component of membrane	EC:7	Translocases	IPR023271 (G3DSA:1.20.1080.GENE3D); IPR000425 (PFAM); mobidb-lite (MOBIDB_LITE); mobidb-lite (MOBIDB_LITE); IPR034294 (PANTHER); PTHR19139:SF268 (PANTHER); IPR023271 (SUPERFAMILY)	P:GO:0055085; F:GO:0015267; C:GO:0016020	P:transmembrane transport; F:channel activity; C:membrane
TRUE	[INTERPRO, BLASTED, MAPPED, ANNOTATED]	Pcan_08988	beta-arrestin-1 isoform X3	1236	20	0	97.08	18	P:GO:0002168; P:GO:0007165; P:GO:0007369; P:GO:0031325; P:GO:0031647; P:GO:0032268; P:GO:0035204; P:GO:0035641; P:GO:0042335; P:GO:0045746; P:GO:0045751; P:GO:0048581; P:GO:0050728; P:GO:0060189; P:GO:0061099; P:GO:1903707; F:GO:0005515; C:GO:0005737	P:instar larval development; P:signal transduction; P:gastrulation; P:positive regulation of cellular metabolic process; P:regulation of protein stability; P:regulation of cellular protein metabolic process; P:negative regulation of lamellocyte differentiation; P:locomotory exploration behavior; P:cuticle development; P:negative regulation of Notch signaling pathway; P:negative regulation of Toll…			IPR000698 (PRINTS); IPR014753 (G3DSA:2.60.40.GENE3D); IPR011022 (PFAM); IPR014752 (G3DSA:2.60.40.GENE3D); IPR011021 (PFAM); mobidb-lite (MOBIDB_LITE); PTHR11792:SF17 (PANTHER); IPR000698 (PANTHER); IPR014756 (SUPERFAMILY); IPR014756 (SUPERFAMILY)	P:GO:0007165	P:signal transduction
TRUE	[INTERPRO, BLASTED, MAPPED, ANNOTATED]	Pcan_08977	elongation factor 1-alpha	1395	20	0	99.47	10	P:GO:0006414; F:GO:0003746; F:GO:0003924; F:GO:0005525; C:GO:0005737	P:translational elongation; F:translation elongation factor activity; F:GTPase activity; F:GTP binding; C:cytoplasm	EC:3.6.1	Acting on acid anhydrides	IPR000795 (PRINTS); IPR000795 (PFAM); G3DSA:2.40.30.10 (GENE3D); IPR004539 (TIGRFAM); G3DSA:2.40.30.10 (GENE3D); IPR004160 (PFAM); IPR004161 (PFAM); IPR027417 (G3DSA:3.40.50.GENE3D); PTHR23115 (PANTHER); PTHR23115:SF236 (PANTHER); IPR000795 (PROSITE_PROFILES); IPR004539 (HAMAP); cd03693 (CDD); cd01883 (CDD); cd03705 (CDD); IPR009001 (SUPERFAMILY); IPR027417 (SUPERFAMILY); IPR009000 (SUPERFAMILY)	P:GO:0006414; F:GO:0003746; F:GO:0003924; F:GO:0005525	P:translational elongation; F:translation elongation factor activity; F:GTPase activity; F:GTP binding
TRUE	[INTERPRO, BLASTED, ANNOTATED]	Pcan_08966	retinaldehyde-binding protein 1-like	1029	20	0	94.86	1	P:GO:0046331	P:lateral inhibition			PR00180 (PRINTS); G3DSA:1.20.5.1200 (GENE3D); G3DSA:1.10.8.20 (GENE3D); IPR036865 (G3DSA:3.40.525.GENE3D); IPR001251 (PFAM); mobidb-lite (MOBIDB_LITE); mobidb-lite (MOBIDB_LITE); PTHR10174:SF166 (PANTHER); PTHR10174 (PANTHER); IPR001251 (PROSITE_PROFILES); IPR001251 (CDD); IPR036865 (SUPERFAMILY); IPR036273 (SUPERFAMILY)	no GO terms	no GO terms
TRUE	[INTERPRO, BLASTED, MAPPED, ANNOTATED]	Pcan_08963	proteasome subunit beta type-5	843	20	0	98.05	11	P:GO:0007098; P:GO:0043161; F:GO:0004298; C:GO:0005634; C:GO:0005737; C:GO:0005839; C:GO:0019774	P:centrosome cycle; P:proteasome-mediated ubiquitin-dependent protein catabolic process; F:threonine-type endopeptidase activity; C:nucleus; C:cytoplasm; C:proteasome core complex; C:proteasome core complex, beta-subunit complex	EC:3.4.25	Acting on peptide bonds (peptidases)	IPR000243 (PRINTS); IPR001353 (PFAM); IPR029055 (G3DSA:3.60.20.GENE3D); IPR037558 (PTHR11599:PANTHER); PTHR11599 (PANTHER); IPR023333 (PROSITE_PROFILES); cd03761 (CDD); IPR029055 (SUPERFAMILY)	P:GO:0043161; P:GO:0051603; F:GO:0004298; C:GO:0000502; C:GO:0005839	P:proteasome-mediated ubiquitin-dependent protein catabolic process; P:proteolysis involved in protein catabolic process; F:threonine-type endopeptidase activity; C:proteasome complex; C:proteasome core complex
TRUE	[INTERPRO, BLASTED, MAPPED, ANNOTATED]	Pcan_08957	N6-adenosine-methyltransferase subunit METTL3	1692	20	0	90.53	18	P:GO:0000381; P:GO:0002066; P:GO:0007549; P:GO:0008593; P:GO:0030237; P:GO:0030708; P:GO:0031053; P:GO:0035195; P:GO:0044703; P:GO:0071359; P:GO:0080009; F:GO:0001734; F:GO:0016422; C:GO:0005634; C:GO:0016607; C:GO:0036396	P:regulation of alternative mRNA splicing, via spliceosome; P:columnar/cuboidal epithelial cell development; P:dosage compensation; P:regulation of Notch signaling pathway; P:female sex determination; P:germarium-derived female germ-line cyst encapsulation; P:primary miRNA processing; P:miRNA-mediated gene silencing; P:multi-organism reproductive process; P:cellular response to dsRNA; P:mRNA meth…	EC:2.1.1.62	mRNA (2'-O-methyladenosine-N(6)-)-methyltransferase	IPR007757 (PFAM); mobidb-lite (MOBIDB_LITE); mobidb-lite (MOBIDB_LITE); PTHR12829 (PANTHER); PTHR12829:SF2 (PANTHER); IPR007757 (PROSITE_PROFILES); IPR025848 (PROSITE_PROFILES); IPR029063 (SUPERFAMILY)	P:GO:0001510; F:GO:0016422; C:GO:0005634	P:RNA methylation; F:mRNA (2'-O-methyladenosine-N6-)-methyltransferase activity; C:nucleus
TRUE	[INTERPRO, BLASTED]	Pcan_08951	BSD domain-containing protein 1-like	993	20	0	78.63						IPR005607 (PFAM); IPR035925 (G3DSA:1.10.3970.GENE3D); mobidb-lite (MOBIDB_LITE); mobidb-lite (MOBIDB_LITE); mobidb-lite (MOBIDB_LITE); PTHR16019:SF5 (PANTHER); PTHR16019 (PANTHER); IPR005607 (PROSITE_PROFILES); IPR035925 (SUPERFAMILY)	no GO terms	no GO terms
TRUE	[INTERPRO, BLASTED, MAPPED, ANNOTATED]	Pcan_08929	transmembrane protein 165 isoform X1	657	20	4.48405e-149	95.87	2	C:GO:0016021	C:integral component of membrane			IPR001727 (PFAM); mobidb-lite (MOBIDB_LITE); PTHR12608:SF1 (PANTHER); IPR001727 (PANTHER)	no GO terms	no GO terms
TRUE	[INTERPRO, BLASTED, MAPPED, ANNOTATED]	Pcan_08912	glucanase inhibitor protein 1-like isoform X3	708	20	2.83698e-142	63.85	4	P:GO:0006508; F:GO:0004252	P:proteolysis; F:serine-type endopeptidase activity	EC:3.4.21	Acting on peptide bonds (peptidases)	IPR001254 (PFAM); IPR043504 (G3DSA:2.40.10.GENE3D); IPR001254 (PROSITE_PROFILES); IPR009003 (SUPERFAMILY)	P:GO:0006508; F:GO:0004252	P:proteolysis; F:serine-type endopeptidase activity
TRUE	[INTERPRO, BLASTED, MAPPED, ANNOTATED]	Pcan_08895	uncharacterized peptidase C1-like protein F26E4.3	942	20	0	89.94	4	P:GO:0006508; F:GO:0008234	P:proteolysis; F:cysteine-type peptidase activity	EC:3.4	Acting on peptide bonds (peptidases)	IPR000668 (PRINTS); IPR000668 (PFAM); G3DSA:3.90.70.10 (GENE3D); PTHR12411 (PANTHER); PTHR12411:SF16 (PANTHER); cd02620 (CDD); IPR038765 (SUPERFAMILY)	P:GO:0006508; F:GO:0008234	P:proteolysis; F:cysteine-type peptidase activity
TRUE	[INTERPRO, BLASTED, MAPPED, ANNOTATED]	Pcan_08891	partitioning defective protein 6	927	20	0	94.98	33	P:GO:0001738; P:GO:0002066; P:GO:0006469; P:GO:0007049; P:GO:0007298; P:GO:0007416; P:GO:0007430; P:GO:0010592; P:GO:0016332; P:GO:0032268; P:GO:0036445; P:GO:0040011; P:GO:0044703; P:GO:0045176; P:GO:0045186; P:GO:0045197; P:GO:0045200; P:GO:0051301; P:GO:0051491; P:GO:0051674; P:GO:0072089; P:GO:0098722; F:GO:0005515; C:GO:0005737; C:GO:0005923; C:GO:0016020; C:GO:0016324; C:GO:0035003; C:GO:00…	P:morphogenesis of a polarized epithelium; P:columnar/cuboidal epithelial cell development; P:negative regulation of protein kinase activity; P:cell cycle; P:border follicle cell migration; P:synapse assembly; P:terminal branching, open tracheal system; P:positive regulation of lamellipodium assembly; P:establishment or maintenance of polarity of embryonic epithelium; P:regulation of cellular pro…			IPR000270 (PFAM); IPR001478 (PFAM); IPR036034 (G3DSA:2.30.42.GENE3D); G3DSA:3.10.20.90 (GENE3D); mobidb-lite (MOBIDB_LITE); PTHR14102 (PANTHER); IPR034876 (PTHR14102:PANTHER); IPR000270 (PROSITE_PROFILES); IPR001478 (PROSITE_PROFILES); IPR034868 (CDD); cd00992 (CDD); SSF54277 (SUPERFAMILY); IPR036034 (SUPERFAMILY)	F:GO:0005515	F:protein binding
TRUE	[INTERPRO, BLASTED, MAPPED, ANNOTATED]	Pcan_08877	tRNA (cytosine(34)-C(5))-methyltransferase	2148	20	0	90.82	10	P:GO:0007614; P:GO:0030488; F:GO:0000049; F:GO:0016428; C:GO:0005634; C:GO:0005730; C:GO:0005737	P:short-term memory; P:tRNA methylation; F:tRNA binding; F:tRNA (cytosine-5-)-methyltransferase activity; C:nucleus; C:nucleolus; C:cytoplasm	EC:2.1.1	Transferring one-carbon groups	IPR023270 (PRINTS); IPR023267 (PRINTS); IPR001678 (PFAM); IPR029063 (G3DSA:3.40.50.GENE3D); mobidb-lite (MOBIDB_LITE); mobidb-lite (MOBIDB_LITE); mobidb-lite (MOBIDB_LITE); IPR023267 (PANTHER); PTHR22808:SF1 (PANTHER); IPR001678 (PROSITE_PROFILES); IPR029063 (SUPERFAMILY)	P:GO:0001510; F:GO:0008168; F:GO:0016428	P:RNA methylation; F:methyltransferase activity; F:tRNA (cytosine-5-)-methyltransferase activity
TRUE	[INTERPRO, BLASTED, MAPPED, ANNOTATED]	Pcan_08875	facilitated trehalose transporter Tret1-like	783	20	2.13829e-135	81.58	6	P:GO:0055085; F:GO:0022857; C:GO:0016021	P:transmembrane transport; F:transmembrane transporter activity; C:integral component of membrane	EC:7	Translocases	IPR005828 (PFAM); IPR036259 (G3DSA:1.20.1250.GENE3D); PTHR48021 (PANTHER); IPR036259 (SUPERFAMILY)	P:GO:0055085; F:GO:0022857; C:GO:0016021	P:transmembrane transport; F:transmembrane transporter activity; C:integral component of membrane
TRUE	[INTERPRO, BLASTED, MAPPED, ANNOTATED]	Pcan_08865	cytochrome c oxidase subunit 4 isoform 1, mitochondrial-like	1296	20	9.69851e-143	94.79	22	P:GO:0000278; P:GO:0006123; P:GO:0006508; P:GO:0006805; P:GO:0007030; P:GO:0007406; P:GO:0009167; P:GO:0016310; P:GO:0046034; P:GO:1902600; P:GO:2000647; F:GO:0004129; F:GO:0004252; C:GO:0005751; C:GO:0016021	P:mitotic cell cycle; P:mitochondrial electron transport, cytochrome c to oxygen; P:proteolysis; P:xenobiotic metabolic process; P:Golgi organization; P:negative regulation of neuroblast proliferation; P:purine ribonucleoside monophosphate metabolic process; P:phosphorylation; P:ATP metabolic process; P:proton transmembrane transport; P:negative regulation of stem cell proliferation; F:cytochrome…	EC:3.4.21; EC:1.9; EC:7.1.1.9	Acting on peptide bonds (peptidases); Acting on a heme group of donors; Cytochrome-c oxidase	IPR013288 (PRINTS); IPR004203 (PFAM); IPR036639 (G3DSA:1.10.442.GENE3D); mobidb-lite (MOBIDB_LITE); PTHR10707:SF10 (PANTHER); IPR004203 (PANTHER); IPR004203 (CDD); IPR036639 (SUPERFAMILY)	P:GO:0006123; C:GO:0005751	P:mitochondrial electron transport, cytochrome c to oxygen; C:mitochondrial respiratory chain complex IV
TRUE	[INTERPRO, BLASTED, MAPPED, ANNOTATED]	Pcan_08858	E3 ubiquitin-protein ligase MYLIP	1383	20	0	90.65	15	P:GO:0002814; P:GO:0009887; P:GO:0016567; P:GO:0030182; P:GO:0030431; P:GO:0044260; F:GO:0004842; F:GO:0008270; F:GO:0046872; C:GO:0005856; C:GO:0071944	P:negative regulation of biosynthetic process of antibacterial peptides active against Gram-negative bacteria; P:animal organ morphogenesis; P:protein ubiquitination; P:neuron differentiation; P:sleep; P:cellular macromolecule metabolic process; F:ubiquitin-protein transferase activity; F:zinc ion binding; F:metal ion binding; C:cytoskeleton; C:cell periphery	EC:2	Transferases	IPR013083 (G3DSA:3.30.40.GENE3D); PF13920 (PFAM); IPR019748 (PFAM); IPR011993 (G3DSA:2.30.29.GENE3D); IPR014352 (G3DSA:1.20.80.GENE3D); mobidb-lite (MOBIDB_LITE); mobidb-lite (MOBIDB_LITE); PTHR23280:SF13 (PANTHER); PTHR23280 (PANTHER); IPR001841 (PROSITE_PROFILES); IPR000299 (PROSITE_PROFILES); IPR019748 (CDD); SSF50729 (SUPERFAMILY); IPR035963 (SUPERFAMILY); SSF57850 (SUPERFAMILY)	C:GO:0005856	C:cytoskeleton
TRUE	[INTERPRO, BLASTED]	Pcan_08853	genetic suppressor element 1-like isoform X2	921	20	9.78998e-85	88.67						mobidb-lite (MOBIDB_LITE); mobidb-lite (MOBIDB_LITE); mobidb-lite (MOBIDB_LITE); mobidb-lite (MOBIDB_LITE); mobidb-lite (MOBIDB_LITE); PTHR40240 (PANTHER)	no GO terms	no GO terms
TRUE	[INTERPRO, BLASTED]	Pcan_08848	biorientation of chromosomes in cell division protein 1-like 1	3069	20	0	84.09						mobidb-lite (MOBIDB_LITE); mobidb-lite (MOBIDB_LITE); mobidb-lite (MOBIDB_LITE); mobidb-lite (MOBIDB_LITE); mobidb-lite (MOBIDB_LITE); mobidb-lite (MOBIDB_LITE); mobidb-lite (MOBIDB_LITE); mobidb-lite (MOBIDB_LITE); mobidb-lite (MOBIDB_LITE); mobidb-lite (MOBIDB_LITE); mobidb-lite (MOBIDB_LITE); mobidb-lite (MOBIDB_LITE); mobidb-lite (MOBIDB_LITE); mobidb-lite (MOBIDB_LITE); mobidb-lite (MOBIDB_L…	no GO terms	no GO terms
TRUE	[INTERPRO, BLASTED, ANNOTATED]	Pcan_08823	centrosomal protein of 97 kDa isoform X2	2316	20	0	85.72	5	P:GO:0046600; P:GO:0070507; P:GO:1903723; C:GO:0000242; C:GO:0005737	P:negative regulation of centriole replication; P:regulation of microtubule cytoskeleton organization; P:negative regulation of centriole elongation; C:pericentriolar material; C:cytoplasm			G3DSA:1.20.5.190 (GENE3D); IPR032675 (G3DSA:3.80.10.GENE3D); IPR000048 (PFAM); PF14580 (PFAM); IPR032675 (G3DSA:3.80.10.GENE3D); mobidb-lite (MOBIDB_LITE); mobidb-lite (MOBIDB_LITE); mobidb-lite (MOBIDB_LITE); mobidb-lite (MOBIDB_LITE); mobidb-lite (MOBIDB_LITE); mobidb-lite (MOBIDB_LITE); mobidb-lite (MOBIDB_LITE); PTHR45973:SF2 (PANTHER); PTHR45973 (PANTHER); PTHR45973:SF2 (PANTHER); IPR001611 …	F:GO:0005515	F:protein binding
TRUE	[INTERPRO, BLASTED]	Pcan_08814	unnamed protein product	420	20	2.93189e-94	82.84						no IPS match	no IPS match	no IPS match
TRUE	[INTERPRO, BLASTED, MAPPED, ANNOTATED]	Pcan_08812	nuclear pore complex protein Nup58	1866	20	0	78.23	13	P:GO:0006606; P:GO:0006913; P:GO:0015031; P:GO:0015833; P:GO:0017038; P:GO:0051028; F:GO:0008139; F:GO:0017056; C:GO:0005643	P:protein import into nucleus; P:nucleocytoplasmic transport; P:protein transport; P:peptide transport; P:protein import; P:mRNA transport; F:nuclear localization sequence binding; F:structural constituent of nuclear pore; C:nuclear pore			G3DSA:6.10.140.1350 (GENE3D); PF15967 (PFAM); mobidb-lite (MOBIDB_LITE); mobidb-lite (MOBIDB_LITE); mobidb-lite (MOBIDB_LITE); IPR024882 (PANTHER); PTHR13437:SF2 (PANTHER)	P:GO:0006913; F:GO:0008139; F:GO:0017056; C:GO:0005643	P:nucleocytoplasmic transport; F:nuclear localization sequence binding; F:structural constituent of nuclear pore; C:nuclear pore
TRUE	[INTERPRO, BLASTED, MAPPED, ANNOTATED]	Pcan_08806	malignant T-cell-amplified sequence 1 homolog	267	20	3.64826e-58	98.18	8	P:GO:0001731; P:GO:0002188; P:GO:0032268; P:GO:0045948; F:GO:0003723; C:GO:0005737; C:GO:0022627	P:formation of translation preinitiation complex; P:translation reinitiation; P:regulation of cellular protein metabolic process; P:positive regulation of translational initiation; F:RNA binding; C:cytoplasm; C:cytosolic small ribosomal subunit			IPR004521 (TIGRFAM); G3DSA:3.10.400.20 (GENE3D); IPR002478 (PFAM); PTHR22798:SF0 (PANTHER); IPR016437 (PANTHER); PS50890 (PROSITE_PROFILES); IPR015947 (SUPERFAMILY)	F:GO:0003723	F:RNA binding
TRUE	[INTERPRO, BLASTED, MAPPED, ANNOTATED]	Pcan_08789	40S ribosomal protein S16	456	20	3.31046e-105	98.58	9	P:GO:0000462; P:GO:0002181; P:GO:0006412; F:GO:0003723; F:GO:0003735; C:GO:0005737; C:GO:0005840; C:GO:0022627	P:maturation of SSU-rRNA from tricistronic rRNA transcript (SSU-rRNA, 5.8S rRNA, LSU-rRNA); P:cytoplasmic translation; P:translation; F:RNA binding; F:structural constituent of ribosome; C:cytoplasm; C:ribosome; C:cytosolic small ribosomal subunit			IPR000754 (PFAM); IPR014721 (G3DSA:3.30.230.GENE3D); IPR000754 (PANTHER); PTHR21569:SF15 (PANTHER); IPR020568 (SUPERFAMILY)	P:GO:0006412; F:GO:0003735; C:GO:0005840	P:translation; F:structural constituent of ribosome; C:ribosome
TRUE	[INTERPRO, BLASTED, MAPPED, ANNOTATED]	Pcan_08781	glutaredoxin domain-containing cysteine-rich protein CG31559-like	1497	20	0	86.05	2	F:GO:0097573	F:glutathione oxidoreductase activity	EC:1.8	Acting on a sulfur group of donors	mobidb-lite (MOBIDB_LITE); mobidb-lite (MOBIDB_LITE); mobidb-lite (MOBIDB_LITE); mobidb-lite (MOBIDB_LITE); mobidb-lite (MOBIDB_LITE)	no GO terms	no GO terms
TRUE	[INTERPRO, BLASTED, MAPPED, ANNOTATED]	Pcan_08769	60S ribosomal protein L28	426	20	5.29802e-75	95.23	7	P:GO:0002181; P:GO:0006412; F:GO:0003735; C:GO:0005829; C:GO:0005840; C:GO:0022625	P:cytoplasmic translation; P:translation; F:structural constituent of ribosome; C:cytosol; C:ribosome; C:cytosolic large ribosomal subunit			IPR029004 (PFAM); G3DSA:3.30.390.110 (GENE3D); IPR002672 (PANTHER); PTHR10544:SF0 (PANTHER)	P:GO:0006412; F:GO:0003735; C:GO:0005840	P:translation; F:structural constituent of ribosome; C:ribosome
TRUE	[INTERPRO, BLASTED, MAPPED, ANNOTATED]	Pcan_08708	tektin isoform X1	1311	20	0	77.08	4	P:GO:0009987; C:GO:0031514	P:cellular process; C:motile cilium			PF03148 (PFAM); mobidb-lite (MOBIDB_LITE); mobidb-lite (MOBIDB_LITE); IPR000435 (PANTHER); PTHR19960:SF7 (PANTHER)	P:GO:0060294	P:cilium movement involved in cell motility
TRUE	[INTERPRO, BLASTED, MAPPED, ANNOTATED]	Pcan_08695	REPTOR-binding partner	411	20	4.05041e-75	90.69	15	P:GO:0006355; P:GO:0010628; P:GO:0038202; P:GO:0042594; P:GO:0045893; P:GO:2000112; F:GO:0003677; F:GO:0003682; F:GO:0003700; F:GO:0042803; F:GO:0046982; C:GO:0005634	P:regulation of transcription, DNA-templated; P:positive regulation of gene expression; P:TORC1 signaling; P:response to starvation; P:positive regulation of transcription, DNA-templated; P:regulation of cellular macromolecule biosynthetic process; F:DNA binding; F:chromatin binding; F:DNA-binding transcription factor activity; F:protein homodimerization activity; F:protein heterodimerization act…			IPR004827 (PFAM); G3DSA:1.20.5.170 (GENE3D); mobidb-lite (MOBIDB_LITE); mobidb-lite (MOBIDB_LITE); IPR039250 (PANTHER); cd14709 (CDD); IPR046347 (SUPERFAMILY)	P:GO:0006355; F:GO:0003700	P:regulation of transcription, DNA-templated; F:DNA-binding transcription factor activity
TRUE	[INTERPRO, BLASTED]	Pcan_08694	putative lysozyme-like protein	582	20	5.17253e-65	87.89						no IPS match	no IPS match	no IPS match
TRUE	[INTERPRO, BLASTED, MAPPED, ANNOTATED]	Pcan_08685	adenosine 3'-phospho 5'-phosphosulfate transporter 1	1362	20	0	76.04	10	P:GO:0007310; P:GO:0015012; P:GO:0044703; P:GO:0055085; P:GO:1902559; F:GO:0046964; C:GO:0016021; C:GO:0030173; C:GO:0030176; C:GO:0098791	P:oocyte dorsal/ventral axis specification; P:heparan sulfate proteoglycan biosynthetic process; P:multi-organism reproductive process; P:transmembrane transport; P:3'-phospho-5'-adenylyl sulfate transmembrane transport; F:3'-phosphoadenosine 5'-phosphosulfate transmembrane transporter activity; C:integral component of membrane; C:integral component of Golgi membrane; C:integral component of endo…	EC:7	Translocases	IPR013657 (PFAM); IPR013657 (PANTHER); PTHR10778:SF13 (PANTHER)	P:GO:0055085	P:transmembrane transport
TRUE	[INTERPRO, BLASTED, MAPPED, ANNOTATED]	Pcan_08671	gamma-taxilin	1737	20	0	88.67	2	F:GO:0019905	F:syntaxin binding			IPR026183 (PFAM); mobidb-lite (MOBIDB_LITE); mobidb-lite (MOBIDB_LITE); mobidb-lite (MOBIDB_LITE); mobidb-lite (MOBIDB_LITE); mobidb-lite (MOBIDB_LITE); mobidb-lite (MOBIDB_LITE); mobidb-lite (MOBIDB_LITE); mobidb-lite (MOBIDB_LITE); mobidb-lite (MOBIDB_LITE); mobidb-lite (MOBIDB_LITE); mobidb-lite (MOBIDB_LITE); IPR026183 (PANTHER)	F:GO:0019905	F:syntaxin binding
TRUE	[INTERPRO, BLASTED, MAPPED, ANNOTATED]	Pcan_08663	LIM domain only protein 7 isoform X1	4098	20	0	88.42	2	F:GO:0046872	F:metal ion binding			G3DSA:2.10.110.10 (GENE3D); IPR001781 (PFAM); mobidb-lite (MOBIDB_LITE); mobidb-lite (MOBIDB_LITE); mobidb-lite (MOBIDB_LITE); mobidb-lite (MOBIDB_LITE); mobidb-lite (MOBIDB_LITE); mobidb-lite (MOBIDB_LITE); mobidb-lite (MOBIDB_LITE); mobidb-lite (MOBIDB_LITE); mobidb-lite (MOBIDB_LITE); mobidb-lite (MOBIDB_LITE); mobidb-lite (MOBIDB_LITE); mobidb-lite (MOBIDB_LITE); mobidb-lite (MOBIDB_LITE); mo…	no GO terms	no GO terms
TRUE	[INTERPRO, BLASTED, MAPPED, ANNOTATED]	Pcan_08640	putative peptidyl-prolyl cis-trans isomerase dodo isoform X2	549	20	1.85941e-113	93.91	4	P:GO:0000413; F:GO:0003755	P:protein peptidyl-prolyl isomerization; F:peptidyl-prolyl cis-trans isomerase activity	EC:5.2.1.8	Peptidylprolyl isomerase	IPR001202 (PFAM); IPR046357 (G3DSA:3.10.50.GENE3D); IPR000297 (PFAM); G3DSA:2.20.70.10 (GENE3D); PTHR10657 (PANTHER); IPR001202 (PROSITE_PROFILES); IPR000297 (PROSITE_PROFILES); IPR001202 (CDD); IPR036020 (SUPERFAMILY); SSF54534 (SUPERFAMILY)	F:GO:0003755; F:GO:0005515	F:peptidyl-prolyl cis-trans isomerase activity; F:protein binding
TRUE	[INTERPRO, BLASTED, MAPPED, ANNOTATED]	Pcan_08632	general odorant-binding protein 83a-like	462	20	1.12142e-107	65.91	6	P:GO:0007608; P:GO:0019236; P:GO:0042048; F:GO:0005549; C:GO:0005615	P:sensory perception of smell; P:response to pheromone; P:olfactory behavior; F:odorant binding; C:extracellular space			IPR006170 (PFAM); IPR036728 (G3DSA:1.10.238.GENE3D); PTHR11857 (PANTHER); PTHR11857:SF43 (PANTHER); IPR036728 (SUPERFAMILY)	F:GO:0005549	F:odorant binding
TRUE	[INTERPRO, BLASTED, MAPPED, ANNOTATED]	Pcan_08611	transcription initiation factor TFIID subunit 3	3462	20	0	83.11	17	P:GO:0006413; P:GO:0010628; P:GO:0045944; P:GO:2000112; F:GO:0002039; F:GO:0003682; F:GO:0003743; F:GO:0008134; F:GO:0031208; F:GO:0046872; F:GO:0046982; C:GO:0005634; C:GO:0005669	P:translational initiation; P:positive regulation of gene expression; P:positive regulation of transcription by RNA polymerase II; P:regulation of cellular macromolecule biosynthetic process; F:p53 binding; F:chromatin binding; F:translation initiation factor activity; F:transcription factor binding; F:POZ domain binding; F:metal ion binding; F:protein heterodimerization activity; C:nucleus; C:tr…			IPR006565 (PFAM); IPR009072 (G3DSA:1.10.20.GENE3D); IPR019787 (PFAM); IPR013083 (G3DSA:3.30.40.GENE3D); mobidb-lite (MOBIDB_LITE); mobidb-lite (MOBIDB_LITE); mobidb-lite (MOBIDB_LITE); mobidb-lite (MOBIDB_LITE); mobidb-lite (MOBIDB_LITE); mobidb-lite (MOBIDB_LITE); mobidb-lite (MOBIDB_LITE); mobidb-lite (MOBIDB_LITE); mobidb-lite (MOBIDB_LITE); mobidb-lite (MOBIDB_LITE); mobidb-lite (MOBIDB_LITE)…	F:GO:0046982	F:protein heterodimerization activity
TRUE	[INTERPRO, BLASTED, MAPPED, ANNOTATED]	Pcan_08608	syntaxin-12	837	20	0	95.52	22	P:GO:0000278; P:GO:0006886; P:GO:0006906; P:GO:0007140; P:GO:0007143; P:GO:0015833; P:GO:0016081; P:GO:0016192; P:GO:0017156; P:GO:0044703; P:GO:0048489; P:GO:0061025; P:GO:0097480; F:GO:0000149; F:GO:0005484; C:GO:0005886; C:GO:0012505; C:GO:0016021; C:GO:0031201	P:mitotic cell cycle; P:intracellular protein transport; P:vesicle fusion; P:male meiotic nuclear division; P:female meiotic nuclear division; P:peptide transport; P:synaptic vesicle docking; P:vesicle-mediated transport; P:calcium-ion regulated exocytosis; P:multi-organism reproductive process; P:synaptic vesicle transport; P:membrane fusion; P:establishment of synaptic vesicle localization; F:S…			IPR006011 (PFAM); G3DSA:1.20.58.70 (GENE3D); G3DSA:1.20.5.110 (GENE3D); IPR000727 (PFAM); mobidb-lite (MOBIDB_LITE); mobidb-lite (MOBIDB_LITE); IPR045242 (PANTHER); PTHR19957:SF212 (PANTHER); IPR000727 (PROSITE_PROFILES); cd15847 (CDD); IPR010989 (SUPERFAMILY)	P:GO:0016192; C:GO:0016020	P:vesicle-mediated transport; C:membrane
TRUE	[INTERPRO, BLASTED, MAPPED, ANNOTATED]	Pcan_08580	peptidyl-prolyl cis-trans isomerase FKBP2	438	20	9.22486e-102	93.34	11	P:GO:0000413; P:GO:0044260; P:GO:0061077; F:GO:0003755; F:GO:0005528; C:GO:0005737; C:GO:0016021	P:protein peptidyl-prolyl isomerization; P:cellular macromolecule metabolic process; P:chaperone-mediated protein folding; F:peptidyl-prolyl cis-trans isomerase activity; F:FK506 binding; C:cytoplasm; C:integral component of membrane	EC:5.2.1.8	Peptidylprolyl isomerase	IPR046357 (G3DSA:3.10.50.GENE3D); IPR001179 (PFAM); PTHR45779:SF13 (PANTHER); IPR044609 (PANTHER); IPR001179 (PROSITE_PROFILES); SSF54534 (SUPERFAMILY)	P:GO:0000413; P:GO:0061077; F:GO:0003755	P:protein peptidyl-prolyl isomerization; P:chaperone-mediated protein folding; F:peptidyl-prolyl cis-trans isomerase activity
TRUE	[INTERPRO, BLASTED]	Pcan_08572	unnamed protein product	735	20	1.19196e-144	92.06						G3DSA:1.20.58.60 (GENE3D)	no GO terms	no GO terms
TRUE	[INTERPRO, BLASTED]	Pcan_08563	protein takeout-like	435	20	5.9864e-102	92.02						IPR010562 (PFAM); IPR038606 (G3DSA:3.15.10.GENE3D); PTHR11008 (PANTHER); PTHR11008:SF32 (PANTHER)	no GO terms	no GO terms
TRUE	[INTERPRO, BLASTED]	Pcan_08552	rho guanine nucleotide exchange factor 17 isoform X1	2073	20	0	92.66						mobidb-lite (MOBIDB_LITE); mobidb-lite (MOBIDB_LITE); mobidb-lite (MOBIDB_LITE); mobidb-lite (MOBIDB_LITE); mobidb-lite (MOBIDB_LITE); mobidb-lite (MOBIDB_LITE); mobidb-lite (MOBIDB_LITE); mobidb-lite (MOBIDB_LITE); mobidb-lite (MOBIDB_LITE); mobidb-lite (MOBIDB_LITE); mobidb-lite (MOBIDB_LITE)	no GO terms	no GO terms
TRUE	[INTERPRO, BLASTED, MAPPED, ANNOTATED]	Pcan_08551	rho guanine nucleotide exchange factor 17 isoform X1	2964	20	0	94.62	8	P:GO:0016043; P:GO:0035025; P:GO:0050790; F:GO:0005085; F:GO:0031267	P:cellular component organization; P:positive regulation of Rho protein signal transduction; P:regulation of catalytic activity; F:guanyl-nucleotide exchange factor activity; F:small GTPase binding			PF19056 (PFAM); IPR011993 (G3DSA:2.30.29.GENE3D); IPR000219 (PFAM); IPR035899 (G3DSA:1.20.900.GENE3D); PF19057 (PFAM); IPR015943 (G3DSA:2.130.10.GENE3D); mobidb-lite (MOBIDB_LITE); mobidb-lite (MOBIDB_LITE); IPR039919 (PANTHER); IPR039917 (PTHR12877:PANTHER); IPR000219 (PROSITE_PROFILES); IPR000219 (CDD); IPR011047 (SUPERFAMILY); SSF50729 (SUPERFAMILY); IPR035899 (SUPERFAMILY)	F:GO:0005085; F:GO:0005515	F:guanyl-nucleotide exchange factor activity; F:protein binding
TRUE	[INTERPRO, BLASTED]	Pcan_08534	coiled-coil domain-containing protein 174	1272	20	0	80.19						IPR025066 (PFAM); IPR025066 (PANTHER)	no GO terms	no GO terms
TRUE	[INTERPRO, BLASTED, MAPPED, ANNOTATED]	Pcan_08523	Microtubule-associated protein Jupiter	984	20	0	84.39	8	C:GO:0005634; C:GO:0005737; C:GO:0005819; C:GO:0005874	C:nucleus; C:cytoplasm; C:spindle; C:microtubule			IPR033335 (PFAM); mobidb-lite (MOBIDB_LITE); mobidb-lite (MOBIDB_LITE); mobidb-lite (MOBIDB_LITE)	no GO terms	no GO terms
TRUE	[INTERPRO, BLASTED, MAPPED, ANNOTATED]	Pcan_08462	proteasome subunit beta type-2	615	20	2.18063e-151	94.41	11	P:GO:0032504; P:GO:0043161; P:GO:0051603; F:GO:0004298; C:GO:0005634; C:GO:0005737; C:GO:0005839	P:multicellular organism reproduction; P:proteasome-mediated ubiquitin-dependent protein catabolic process; P:proteolysis involved in protein catabolic process; F:threonine-type endopeptidase activity; C:nucleus; C:cytoplasm; C:proteasome core complex	EC:3.4.25	Acting on peptide bonds (peptidases)	IPR029055 (G3DSA:3.60.20.GENE3D); IPR001353 (PFAM); IPR035206 (PTHR11599:PANTHER); PTHR11599 (PANTHER); IPR023333 (PROSITE_PROFILES); IPR035206 (CDD); IPR029055 (SUPERFAMILY)	P:GO:0010498; P:GO:0051603; C:GO:0005839	P:proteasomal protein catabolic process; P:proteolysis involved in protein catabolic process; C:proteasome core complex
TRUE	[INTERPRO, BLASTED, MAPPED, ANNOTATED]	Pcan_08460	formin-like protein 20	2868	20	0	73.18	12	P:GO:0006338; P:GO:0031507; P:GO:0045892; P:GO:0071103; P:GO:2000113; F:GO:0000976; F:GO:0003682; C:GO:0000785; C:GO:0005654; C:GO:0005677; C:GO:0017053	P:chromatin remodeling; P:heterochromatin assembly; P:negative regulation of transcription, DNA-templated; P:DNA conformation change; P:negative regulation of cellular macromolecule biosynthetic process; F:transcription cis-regulatory region binding; F:chromatin binding; C:chromatin; C:nucleoplasm; C:chromatin silencing complex; C:transcription repressor complex			IPR001025 (PFAM); IPR043151 (G3DSA:2.30.30.GENE3D); mobidb-lite (MOBIDB_LITE); mobidb-lite (MOBIDB_LITE); mobidb-lite (MOBIDB_LITE); mobidb-lite (MOBIDB_LITE); mobidb-lite (MOBIDB_LITE); mobidb-lite (MOBIDB_LITE); mobidb-lite (MOBIDB_LITE); mobidb-lite (MOBIDB_LITE); PTHR46576 (PANTHER); IPR001025 (PROSITE_PROFILES)	F:GO:0003682	F:chromatin binding
TRUE	[INTERPRO, BLASTED, MAPPED, ANNOTATED]	Pcan_08448	serine/threonine-protein phosphatase PP1-beta catalytic subunit isoform X1	1077	20	0	98.68	6	P:GO:0006470; F:GO:0017018; C:GO:0016021	P:protein dephosphorylation; F:myosin phosphatase activity; C:integral component of membrane	EC:3.1.3.16	Protein-serine/threonine phosphatase	IPR006186 (PRINTS); IPR029052 (G3DSA:3.60.21.GENE3D); IPR031675 (PFAM); IPR004843 (PFAM); mobidb-lite (MOBIDB_LITE); PTHR11668:SF449 (PANTHER); PTHR11668 (PANTHER); cd07414 (CDD); IPR029052 (SUPERFAMILY)	F:GO:0016787	F:hydrolase activity
TRUE	[INTERPRO, BLASTED, MAPPED, ANNOTATED]	Pcan_08442	glycogen synthase kinase-3 beta isoform X1	1350	20	0	94.38	52	P:GO:0002066; P:GO:0003382; P:GO:0006468; P:GO:0007051; P:GO:0007143; P:GO:0007367; P:GO:0007507; P:GO:0008355; P:GO:0008407; P:GO:0008587; P:GO:0009410; P:GO:0009649; P:GO:0030589; P:GO:0030707; P:GO:0032268; P:GO:0032436; P:GO:0032989; P:GO:0035019; P:GO:0035293; P:GO:0035309; P:GO:0042306; P:GO:0043508; P:GO:0044703; P:GO:0045475; P:GO:0045610; P:GO:0045842; P:GO:0045879; P:GO:0045886; P:GO:00…	P:columnar/cuboidal epithelial cell development; P:epithelial cell morphogenesis; P:protein phosphorylation; P:spindle organization; P:female meiotic nuclear division; P:segment polarity determination; P:heart development; P:olfactory learning; P:chaeta morphogenesis; P:imaginal disc-derived wing margin morphogenesis; P:response to xenobiotic stimulus; P:entrainment of circadian clock; P:pseudocl…	EC:2.7.1	Transferring phosphorus-containing groups	IPR000719 (PFAM); G3DSA:1.10.510.10 (GENE3D); G3DSA:3.30.200.20 (GENE3D); mobidb-lite (MOBIDB_LITE); PTHR24057 (PANTHER); PTHR24057:SF14 (PANTHER); IPR000719 (PROSITE_PROFILES); IPR039192 (CDD); IPR011009 (SUPERFAMILY)	P:GO:0006468; F:GO:0004672; F:GO:0005524	P:protein phosphorylation; F:protein kinase activity; F:ATP binding
TRUE	[INTERPRO, BLASTED, MAPPED, ANNOTATED]	Pcan_08436	26S proteasome regulatory subunit 6B	1248	20	0	99.49	25	P:GO:0010628; P:GO:0030433; P:GO:0031331; P:GO:0032268; P:GO:0045899; P:GO:0051321; P:GO:1901800; P:GO:2000112; F:GO:0005524; F:GO:0008233; F:GO:0016887; F:GO:0017025; F:GO:0036402; C:GO:0000502; C:GO:0001673; C:GO:0005737; C:GO:0008540; C:GO:0031595; C:GO:0031597	P:positive regulation of gene expression; P:ubiquitin-dependent ERAD pathway; P:positive regulation of cellular catabolic process; P:regulation of cellular protein metabolic process; P:positive regulation of RNA polymerase II transcription preinitiation complex assembly; P:meiotic cell cycle; P:positive regulation of proteasomal protein catabolic process; P:regulation of cellular macromolecule bi…	EC:3.6.1; EC:3.4; EC:5.6.1.5	Acting on acid anhydrides; Acting on peptide bonds (peptidases); Proteasome ATPase	IPR001270 (PRINTS); IPR041569 (PFAM); G3DSA:1.10.8.60 (GENE3D); IPR012340 (G3DSA:2.40.50.GENE3D); IPR005937 (TIGRFAM); IPR003959 (PFAM); IPR032501 (PFAM); IPR027417 (G3DSA:3.40.50.GENE3D); PTHR23073 (PANTHER); IPR035256 (PTHR23073:PANTHER); cd00009 (CDD); IPR027417 (SUPERFAMILY)	P:GO:0030163; F:GO:0005524; F:GO:0016887; F:GO:0036402; C:GO:0005737	P:protein catabolic process; F:ATP binding; F:ATP hydrolysis activity; F:proteasome-activating activity; C:cytoplasm
TRUE	[INTERPRO, BLASTED]	Pcan_08432	chorion protein S38-like	1332	20	1.56988e-24	86.58						mobidb-lite (MOBIDB_LITE); mobidb-lite (MOBIDB_LITE); mobidb-lite (MOBIDB_LITE)	no GO terms	no GO terms
TRUE	[INTERPRO, BLASTED]	Pcan_08428	drebrin-like protein	819	20	7.05031e-176	63.11						mobidb-lite (MOBIDB_LITE)	no GO terms	no GO terms
TRUE	[INTERPRO, BLASTED, MAPPED, ANNOTATED]	Pcan_08419	REST corepressor 3 isoform X1	1581	20	0	94.07	20	P:GO:0000122; P:GO:0007221; P:GO:0010628; P:GO:0032268; P:GO:0045747; P:GO:0051054; P:GO:0061086; P:GO:0090309; P:GO:1905268; P:GO:2000113; P:GO:2000619; P:GO:2001251; F:GO:0000976; F:GO:0003682; F:GO:0003700; F:GO:0003714; F:GO:0008134; C:GO:0005634; C:GO:0017053	P:negative regulation of transcription by RNA polymerase II; P:positive regulation of transcription of Notch receptor target; P:positive regulation of gene expression; P:regulation of cellular protein metabolic process; P:positive regulation of Notch signaling pathway; P:positive regulation of DNA metabolic process; P:negative regulation of histone H3-K27 methylation; P:positive regulation of DNA…			G3DSA:1.20.58.1880 (GENE3D); G3DSA:1.10.10.60 (GENE3D); IPR017930 (PFAM); IPR000949 (PFAM); G3DSA:4.10.1240.50 (GENE3D); mobidb-lite (MOBIDB_LITE); mobidb-lite (MOBIDB_LITE); mobidb-lite (MOBIDB_LITE); mobidb-lite (MOBIDB_LITE); mobidb-lite (MOBIDB_LITE); mobidb-lite (MOBIDB_LITE); PTHR16089:SF13 (PANTHER); PTHR16089 (PANTHER); PTHR16089 (PANTHER); PTHR16089:SF13 (PANTHER); IPR017884 (PROSITE_PRO…	no GO terms	no GO terms
TRUE	[INTERPRO, BLASTED, MAPPED, ANNOTATED]	Pcan_08409	upstream stimulatory factor 2	777	20	1.77312e-173	80.09	3	F:GO:0046983; F:GO:0070888	F:protein dimerization activity; F:E-box binding			IPR011598 (PFAM); IPR036638 (G3DSA:4.10.280.GENE3D); PTHR46117 (PANTHER); IPR011598 (PROSITE_PROFILES); cd11396 (CDD); IPR036638 (SUPERFAMILY)	F:GO:0046983	F:protein dimerization activity
TRUE	[INTERPRO, BLASTED, MAPPED, ANNOTATED]	Pcan_08402	inositol-trisphosphate 3-kinase A isoform X1	1017	20	0	97.27	10	P:GO:0016310; P:GO:0032958; P:GO:0035071; F:GO:0005516; F:GO:0008440; F:GO:0016301; F:GO:0048306; C:GO:0005737	P:phosphorylation; P:inositol phosphate biosynthetic process; P:salivary gland cell autophagic cell death; F:calmodulin binding; F:inositol-1,4,5-trisphosphate 3-kinase activity; F:kinase activity; F:calcium-dependent protein binding; C:cytoplasm	EC:2.7.1.127	Inositol-trisphosphate 3-kinase	IPR005522 (PFAM); IPR038286 (G3DSA:3.30.470.GENE3D); IPR005522 (PANTHER); PTHR12400:SF85 (PANTHER); SSF56104 (SUPERFAMILY)	P:GO:0032958; F:GO:0016301	P:inositol phosphate biosynthetic process; F:kinase activity
TRUE	[INTERPRO, BLASTED]	Pcan_08385	uncharacterized protein LOC110992939	2109	20	0	82.99						mobidb-lite (MOBIDB_LITE); mobidb-lite (MOBIDB_LITE); mobidb-lite (MOBIDB_LITE); PTHR14195 (PANTHER)	no GO terms	no GO terms
TRUE	[INTERPRO, BLASTED, MAPPED, ANNOTATED]	Pcan_08360	helix-loop-helix protein delilah-like	453	20	5.85741e-76	90.26	12	P:GO:0006357; P:GO:0007474; P:GO:0007498; P:GO:0007525; P:GO:0016203; P:GO:0033627; P:GO:0048731; P:GO:2000112; F:GO:0000981; F:GO:0043425; F:GO:0046982; F:GO:0046983	P:regulation of transcription by RNA polymerase II; P:imaginal disc-derived wing vein specification; P:mesoderm development; P:somatic muscle development; P:muscle attachment; P:cell adhesion mediated by integrin; P:system development; P:regulation of cellular macromolecule biosynthetic process; F:DNA-binding transcription factor activity, RNA polymerase II-specific; F:bHLH transcription factor b…			IPR011598 (PFAM); IPR036638 (G3DSA:4.10.280.GENE3D); mobidb-lite (MOBIDB_LITE); mobidb-lite (MOBIDB_LITE); PTHR19290 (PANTHER); PTHR19290:SF147 (PANTHER); IPR011598 (PROSITE_PROFILES); cd11431 (CDD); IPR036638 (SUPERFAMILY)	F:GO:0046983	F:protein dimerization activity
TRUE	[INTERPRO, BLASTED, MAPPED, ANNOTATED]	Pcan_08356	signal recognition particle receptor subunit alpha homolog	1830	20	0	93.05	14	P:GO:0002791; P:GO:0006614; P:GO:0007409; P:GO:0050708; F:GO:0003723; F:GO:0003924; F:GO:0005047; F:GO:0005525; C:GO:0005785	P:regulation of peptide secretion; P:SRP-dependent cotranslational protein targeting to membrane; P:axonogenesis; P:regulation of protein secretion; F:RNA binding; F:GTPase activity; F:signal recognition particle binding; F:GTP binding; C:signal recognition particle receptor complex	EC:3.6.1	Acting on acid anhydrides	IPR013822 (PFAM); IPR042101 (G3DSA:1.20.120.GENE3D); IPR000897 (PFAM); G3DSA:3.30.450.60 (GENE3D); IPR007222 (PFAM); IPR027417 (G3DSA:3.40.50.GENE3D); mobidb-lite (MOBIDB_LITE); mobidb-lite (MOBIDB_LITE); mobidb-lite (MOBIDB_LITE); PTHR43134 (PANTHER); PTHR43134:SF1 (PANTHER); cd17876 (CDD); cd14826 (CDD); IPR036225 (SUPERFAMILY); IPR027417 (SUPERFAMILY); IPR011012 (SUPERFAMILY)	P:GO:0006614; P:GO:0006886; F:GO:0003924; F:GO:0005047; F:GO:0005525; C:GO:0005785	P:SRP-dependent cotranslational protein targeting to membrane; P:intracellular protein transport; F:GTPase activity; F:signal recognition particle binding; F:GTP binding; C:signal recognition particle receptor complex
TRUE	[INTERPRO, BLASTED]	Pcan_08349	shematrin-like protein 2	795	2	4.59937e-07	96.55						PTHR47771:SF3 (PANTHER); PTHR47771 (PANTHER)	no GO terms	no GO terms
TRUE	[INTERPRO, BLASTED, MAPPED]	Pcan_08345	uncharacterized protein LOC110991718	582	20	6.8468e-102	60.49	2	C:GO:0016020; C:GO:0016021	C:membrane; C:integral component of membrane			no IPS match	no IPS match	no IPS match
TRUE	[INTERPRO, BLASTED, MAPPED, ANNOTATED]	Pcan_08318	probable 39S ribosomal protein L49, mitochondrial	582	20	6.27539e-136	86.85	9	P:GO:0006412; P:GO:0032543; F:GO:0003735; C:GO:0005739; C:GO:0005762; C:GO:0005840; C:GO:0016021	P:translation; P:mitochondrial translation; F:structural constituent of ribosome; C:mitochondrion; C:mitochondrial large ribosomal subunit; C:ribosome; C:integral component of membrane			IPR007740 (PFAM); G3DSA:3.30.780.10 (GENE3D); IPR007740 (PANTHER)	P:GO:0006412; F:GO:0003735; C:GO:0005840	P:translation; F:structural constituent of ribosome; C:ribosome
TRUE	[INTERPRO, NO-BLAST]	Pcan_08295	---NA---	492									no IPS match	no IPS match	no IPS match
TRUE	[INTERPRO, BLASTED]	Pcan_08291	C-type lectin lectoxin-Lio2-like	513	20	5.1229e-122	79.98						IPR016186 (G3DSA:3.10.100.GENE3D); IPR001304 (PFAM); IPR001304 (PROSITE_PROFILES); cd00037 (CDD); IPR016187 (SUPERFAMILY)	no GO terms	no GO terms
TRUE	[INTERPRO, BLASTED, MAPPED, ANNOTATED]	Pcan_08290	40S ribosomal protein S12, mitochondrial	456	20	2.92027e-102	85.4	11	P:GO:0001666; P:GO:0006412; P:GO:0007605; P:GO:0007618; P:GO:0007638; P:GO:0008049; P:GO:0032543; F:GO:0003735; C:GO:0005763; C:GO:0015935	P:response to hypoxia; P:translation; P:sensory perception of sound; P:mating; P:mechanosensory behavior; P:male courtship behavior; P:mitochondrial translation; F:structural constituent of ribosome; C:mitochondrial small ribosomal subunit; C:small ribosomal subunit			IPR006032 (PRINTS); IPR005679 (TIGRFAM); IPR006032 (PFAM); IPR012340 (G3DSA:2.40.50.GENE3D); PTHR11652:SF60 (PANTHER); IPR006032 (PANTHER); IPR005679 (CDD); IPR012340 (SUPERFAMILY)	P:GO:0006412; F:GO:0003735; C:GO:0005840; C:GO:0015935	P:translation; F:structural constituent of ribosome; C:ribosome; C:small ribosomal subunit
TRUE	[INTERPRO, BLASTED, MAPPED, ANNOTATED]	Pcan_08285	cuticle protein 64-like	351	12	1.20491e-12	94.68	2	P:GO:0007218	P:neuropeptide signaling pathway			no IPS match	no IPS match	no IPS match
TRUE	[INTERPRO, BLASTED]	Pcan_08283	cuticle protein 16.5-like	807	20	1.14714e-86	60.76						no IPS match	no IPS match	no IPS match
TRUE	[INTERPRO, NO-BLAST]	Pcan_08282	---NA---	642									no IPS match	no IPS match	no IPS match
TRUE	[INTERPRO, BLASTED, MAPPED, ANNOTATED]	Pcan_08278	eukaryotic translation initiation factor 3 subunit F	828	20	0	90.59	19	P:GO:0001732; P:GO:0006508; P:GO:0016579; P:GO:0045747; F:GO:0003723; F:GO:0003743; F:GO:0004843; F:GO:0031369; F:GO:0140492; C:GO:0005852; C:GO:0016282; C:GO:0033290; C:GO:0071541	P:formation of cytoplasmic translation initiation complex; P:proteolysis; P:protein deubiquitination; P:positive regulation of Notch signaling pathway; F:RNA binding; F:translation initiation factor activity; F:cysteine-type deubiquitinase activity; F:translation initiation factor binding; F:metal-dependent deubiquitinase activity; C:eukaryotic translation initiation factor 3 complex; C:eukaryoti…	EC:3.4.19.12	Ubiquitinyl hydrolase 1	IPR000555 (PFAM); IPR024969 (PFAM); G3DSA:3.40.140.10 (GENE3D); IPR027531 (PTHR10540:PANTHER); PTHR10540 (PANTHER); IPR027531 (HAMAP); IPR037518 (PROSITE_PROFILES); IPR027531 (CDD)	P:GO:0006413; F:GO:0003743; F:GO:0005515; F:GO:0008237; F:GO:0031369; F:GO:0070122; C:GO:0005852	P:translational initiation; F:translation initiation factor activity; F:protein binding; F:metallopeptidase activity; F:translation initiation factor binding; F:obsolete isopeptidase activity; C:eukaryotic translation initiation factor 3 complex
TRUE	[INTERPRO, BLASTED, MAPPED, ANNOTATED]	Pcan_08275	rho GTPase-activating protein 4 isoform X1	2799	20	0	87.76	2	P:GO:0007165	P:signal transduction			IPR027267 (G3DSA:1.20.1270.GENE3D); IPR001060 (PFAM); IPR008936 (G3DSA:1.10.555.GENE3D); IPR000198 (PFAM); mobidb-lite (MOBIDB_LITE); mobidb-lite (MOBIDB_LITE); mobidb-lite (MOBIDB_LITE); mobidb-lite (MOBIDB_LITE); mobidb-lite (MOBIDB_LITE); mobidb-lite (MOBIDB_LITE); mobidb-lite (MOBIDB_LITE); mobidb-lite (MOBIDB_LITE); PTHR14166 (PANTHER); IPR031160 (PROSITE_PROFILES); IPR000198 (PROSITE_PROFIL…	P:GO:0007165	P:signal transduction
TRUE	[INTERPRO, BLASTED, MAPPED, ANNOTATED]	Pcan_08270	chromaffin granule amine transporter-like	1398	20	1.08072e-132	61	14	P:GO:0006837; P:GO:0007618; P:GO:0008355; P:GO:0015842; P:GO:0055085; P:GO:0060179; P:GO:0072488; F:GO:0005326; F:GO:0005335; F:GO:0008519; F:GO:0022857; C:GO:0005887; C:GO:0008021; C:GO:0016021	P:serotonin transport; P:mating; P:olfactory learning; P:aminergic neurotransmitter loading into synaptic vesicle; P:transmembrane transport; P:male mating behavior; P:ammonium transmembrane transport; F:neurotransmitter transmembrane transporter activity; F:serotonin:sodium symporter activity; F:ammonium transmembrane transporter activity; F:transmembrane transporter activity; C:integral compone…	EC:7	Translocases	IPR011701 (PFAM); IPR036259 (G3DSA:1.20.1250.GENE3D); IPR036259 (G3DSA:1.20.1250.GENE3D); PTHR23506 (PANTHER); PTHR23506:SF4 (PANTHER); PTHR23506 (PANTHER); PTHR23506:SF4 (PANTHER); IPR036259 (SUPERFAMILY)	P:GO:0055085; F:GO:0022857	P:transmembrane transport; F:transmembrane transporter activity
TRUE	[INTERPRO, BLASTED, MAPPED, ANNOTATED]	Pcan_08261	esterase FE4-like	1032	20	0	76.34	2	F:GO:0052689	F:carboxylic ester hydrolase activity	EC:3.1.1.1	Carboxylesterase	IPR002018 (PFAM); IPR029058 (G3DSA:3.40.50.GENE3D); PTHR11559:SF405 (PANTHER); PTHR11559 (PANTHER); IPR029058 (SUPERFAMILY)	no GO terms	no GO terms
TRUE	[INTERPRO, BLASTED, MAPPED, ANNOTATED]	Pcan_08260	esterase E4-like	1977	20	0	75.38	2	F:GO:0052689	F:carboxylic ester hydrolase activity	EC:3.1.1.1	Carboxylesterase	IPR029058 (G3DSA:3.40.50.GENE3D); IPR002018 (PFAM); mobidb-lite (MOBIDB_LITE); PTHR43142 (PANTHER); IPR029058 (SUPERFAMILY); IPR029058 (SUPERFAMILY)	no GO terms	no GO terms
TRUE	[INTERPRO, BLASTED, MAPPED, ANNOTATED]	Pcan_08257	5-hydroxyisourate hydrolase	342	20	9.14021e-80	90.4	4	P:GO:0006144; F:GO:0033971	P:purine nucleobase metabolic process; F:hydroxyisourate hydrolase activity	EC:3.5.2.17	Hydroxyisourate hydrolase	IPR000895 (PRINTS); IPR036817 (G3DSA:2.60.40.GENE3D); IPR014306 (TIGRFAM); IPR023416 (PFAM); PTHR10395:SF7 (PANTHER); IPR023416 (PANTHER); IPR014306 (CDD); IPR036817 (SUPERFAMILY)	P:GO:0006144; F:GO:0033971	P:purine nucleobase metabolic process; F:hydroxyisourate hydrolase activity
TRUE	[INTERPRO, BLASTED, MAPPED, ANNOTATED]	Pcan_08235	MIP18 family protein galla-1	507	20	2.84358e-110	97.4	5	P:GO:0007059; P:GO:0098813; P:GO:0106035; C:GO:0005876	P:chromosome segregation; P:nuclear chromosome segregation; P:protein maturation by [4Fe-4S] cluster transfer; C:spindle microtubule			IPR002744 (PFAM); G3DSA:6.10.250.1280 (GENE3D); IPR034904 (G3DSA:3.30.300.GENE3D); IPR039796 (PANTHER); PTHR12377:SF2 (PANTHER); IPR034904 (SUPERFAMILY)	P:GO:0106035	P:protein maturation by [4Fe-4S] cluster transfer
TRUE	[INTERPRO, BLASTED]	Pcan_08232	MAGE-like protein 2	585	20	1.21355e-88	84.3						PTHR47771 (PANTHER); PTHR47771:SF5 (PANTHER)	no GO terms	no GO terms
TRUE	[INTERPRO, BLASTED, ANNOTATED]	Pcan_08221	uncharacterized protein LOC111000015	2010	20	0	95.42	3	P:GO:0035159; P:GO:0042067; C:GO:0045179	P:regulation of tube length, open tracheal system; P:establishment of ommatidial planar polarity; C:apical cortex			IPR025946 (PFAM); mobidb-lite (MOBIDB_LITE); mobidb-lite (MOBIDB_LITE); mobidb-lite (MOBIDB_LITE); mobidb-lite (MOBIDB_LITE); mobidb-lite (MOBIDB_LITE); mobidb-lite (MOBIDB_LITE); mobidb-lite (MOBIDB_LITE); mobidb-lite (MOBIDB_LITE); PTHR14454:SF11 (PANTHER); PTHR14454 (PANTHER)	no GO terms	no GO terms
TRUE	[INTERPRO, BLASTED]	Pcan_08218	histidine-rich glycoprotein-like	309	18	1.13954e-52	70.68						no IPS match	no IPS match	no IPS match
TRUE	[INTERPRO, BLASTED, MAPPED, ANNOTATED]	Pcan_08213	phenoloxidase-activating enzyme-like	4791	20	0	79.64	11	P:GO:0002804; P:GO:0006508; P:GO:0016485; P:GO:0045087; P:GO:0045752; P:GO:0050830; F:GO:0004252; F:GO:0005509; C:GO:0005576	P:positive regulation of antifungal peptide production; P:proteolysis; P:protein processing; P:innate immune response; P:positive regulation of Toll signaling pathway; P:defense response to Gram-positive bacterium; F:serine-type endopeptidase activity; F:calcium ion binding; C:extracellular region	EC:3.4.21	Acting on peptide bonds (peptidases)	IPR001314 (PRINTS); IPR001254 (PFAM); IPR022700 (PFAM); IPR043504 (G3DSA:2.40.10.GENE3D); IPR043504 (G3DSA:2.40.10.GENE3D); IPR043504 (G3DSA:2.40.10.GENE3D); IPR043504 (G3DSA:2.40.10.GENE3D); IPR038565 (G3DSA:3.30.1640.GENE3D); IPR043504 (G3DSA:2.40.10.GENE3D); IPR038565 (G3DSA:3.30.1640.GENE3D); IPR043504 (G3DSA:2.40.10.GENE3D); IPR038565 (G3DSA:3.30.1640.GENE3D); IPR043504 (G3DSA:2.40.10.GENE3D…	P:GO:0006508; F:GO:0004252	P:proteolysis; F:serine-type endopeptidase activity
TRUE	[INTERPRO, BLASTED, MAPPED, ANNOTATED]	Pcan_08210	protein MTSS 2 isoform X1	2109	20	0	85.76	21	P:GO:0002066; P:GO:0007009; P:GO:0007298; P:GO:0008354; P:GO:0030036; P:GO:0040011; P:GO:0044703; P:GO:0046847; P:GO:0048261; P:GO:0051674; P:GO:0097178; F:GO:0003779; F:GO:0005543; F:GO:0017124; F:GO:0042803; F:GO:0043168; C:GO:0032991	P:columnar/cuboidal epithelial cell development; P:plasma membrane organization; P:border follicle cell migration; P:germ cell migration; P:actin cytoskeleton organization; P:locomotion; P:multi-organism reproductive process; P:filopodium assembly; P:negative regulation of receptor-mediated endocytosis; P:localization of cell; P:ruffle assembly; F:actin binding; F:phospholipid binding; F:SH3 doma…			IPR013606 (PFAM); IPR027267 (G3DSA:1.20.1270.GENE3D); mobidb-lite (MOBIDB_LITE); mobidb-lite (MOBIDB_LITE); mobidb-lite (MOBIDB_LITE); mobidb-lite (MOBIDB_LITE); mobidb-lite (MOBIDB_LITE); mobidb-lite (MOBIDB_LITE); mobidb-lite (MOBIDB_LITE); mobidb-lite (MOBIDB_LITE); mobidb-lite (MOBIDB_LITE); IPR030127 (PANTHER); IPR027682 (PTHR15708:PANTHER); IPR027267 (SUPERFAMILY)	P:GO:0007009; P:GO:0030036; F:GO:0003779	P:plasma membrane organization; P:actin cytoskeleton organization; F:actin binding
TRUE	[INTERPRO, BLASTED, MAPPED, ANNOTATED]	Pcan_08209	protein MTSS 2 isoform X3	588	20	2.48073e-119	82.45	21	P:GO:0002066; P:GO:0007009; P:GO:0007298; P:GO:0008354; P:GO:0030036; P:GO:0040011; P:GO:0044703; P:GO:0046847; P:GO:0048261; P:GO:0051674; F:GO:0003779; F:GO:0005543; F:GO:0017124; F:GO:0042803; F:GO:0043168; C:GO:0016020; C:GO:0032991	P:columnar/cuboidal epithelial cell development; P:plasma membrane organization; P:border follicle cell migration; P:germ cell migration; P:actin cytoskeleton organization; P:locomotion; P:multi-organism reproductive process; P:filopodium assembly; P:negative regulation of receptor-mediated endocytosis; P:localization of cell; F:actin binding; F:phospholipid binding; F:SH3 domain binding; F:prote…			mobidb-lite (MOBIDB_LITE); mobidb-lite (MOBIDB_LITE)	no GO terms	no GO terms
TRUE	[INTERPRO, BLASTED, MAPPED, ANNOTATED]	Pcan_08204	serine protease inhibitor-like	1188	20	0	87.93	6	P:GO:0010951; F:GO:0004867; C:GO:0005615	P:negative regulation of endopeptidase activity; F:serine-type endopeptidase inhibitor activity; C:extracellular space			IPR023796 (PFAM); IPR042185 (G3DSA:2.30.39.GENE3D); IPR042178 (G3DSA:3.30.497.GENE3D); PTHR11461:SF162 (PANTHER); IPR000215 (PANTHER); cd19598 (CDD); IPR036186 (SUPERFAMILY)	F:GO:0004867; C:GO:0005615	F:serine-type endopeptidase inhibitor activity; C:extracellular space
TRUE	[INTERPRO, BLASTED, MAPPED, ANNOTATED]	Pcan_08201	serine protease inhibitor 77Ba-like	1191	20	0	82.78	6	P:GO:0010951; F:GO:0004867; C:GO:0005615	P:negative regulation of endopeptidase activity; F:serine-type endopeptidase inhibitor activity; C:extracellular space			IPR023796 (PFAM); IPR042178 (G3DSA:3.30.497.GENE3D); IPR042185 (G3DSA:2.30.39.GENE3D); PTHR11461:SF162 (PANTHER); IPR000215 (PANTHER); cd19598 (CDD); IPR036186 (SUPERFAMILY)	F:GO:0004867; C:GO:0005615	F:serine-type endopeptidase inhibitor activity; C:extracellular space
TRUE	[INTERPRO, BLASTED, MAPPED, ANNOTATED]	Pcan_08200	serine protease inhibitor 77Ba-like	1236	20	0	73.65	9	P:GO:0010951; P:GO:0032268; P:GO:0032504; P:GO:0035009; F:GO:0004867; C:GO:0005615	P:negative regulation of endopeptidase activity; P:regulation of cellular protein metabolic process; P:multicellular organism reproduction; P:negative regulation of melanization defense response; F:serine-type endopeptidase inhibitor activity; C:extracellular space			IPR023796 (PFAM); IPR042178 (G3DSA:3.30.497.GENE3D); IPR042185 (G3DSA:2.30.39.GENE3D); PTHR11461:SF162 (PANTHER); IPR000215 (PANTHER); cd19598 (CDD); IPR036186 (SUPERFAMILY)	F:GO:0004867; C:GO:0005615	F:serine-type endopeptidase inhibitor activity; C:extracellular space
TRUE	[INTERPRO, BLASTED, ANNOTATED]	Pcan_08196	WD repeat-containing protein 48 homolog	1938	20	0	97.05	4	P:GO:0016579; P:GO:0044260; F:GO:0043130; C:GO:0005634	P:protein deubiquitination; P:cellular macromolecule metabolic process; F:ubiquitin binding; C:nucleus			IPR020472 (PRINTS); IPR021772 (PFAM); IPR015943 (G3DSA:2.130.10.GENE3D); IPR015943 (G3DSA:2.130.10.GENE3D); IPR001680 (PFAM); PTHR19862 (PANTHER); PS50294 (PROSITE_PROFILES); IPR001680 (PROSITE_PROFILES); IPR001680 (PROSITE_PROFILES); PS50294 (PROSITE_PROFILES); PS50294 (PROSITE_PROFILES); IPR001680 (PROSITE_PROFILES); IPR001680 (PROSITE_PROFILES); PS50294 (PROSITE_PROFILES); IPR001680 (PROSITE_P…	F:GO:0005515	F:protein binding
TRUE	[INTERPRO, BLASTED, MAPPED, ANNOTATED]	Pcan_08187	UDP-glycosyltransferase UGT5-like	1542	20	0	79.4	4	F:GO:0008194; C:GO:0016021	F:UDP-glycosyltransferase activity; C:integral component of membrane	EC:2.4	Glycosyltransferases	IPR002213 (PFAM); G3DSA:3.40.50.2000 (GENE3D); G3DSA:3.40.50.2000 (GENE3D); PTHR48043 (PANTHER); PTHR48043:SF114 (PANTHER); IPR002213 (CDD); SSF53756 (SUPERFAMILY)	F:GO:0008194	F:UDP-glycosyltransferase activity
TRUE	[INTERPRO, BLASTED, MAPPED, ANNOTATED]	Pcan_08184	defense protein 3-like	585	20	3.32177e-130	72.18	4	P:GO:0042742; C:GO:0005576	P:defense response to bacterium; C:extracellular region			IPR005521 (PFAM)	P:GO:0042742; C:GO:0005576	P:defense response to bacterium; C:extracellular region
TRUE	[INTERPRO, BLASTED, MAPPED, ANNOTATED]	Pcan_08180	defense protein 3-like	684	20	4.27205e-165	72.17	4	P:GO:0042742; C:GO:0005576	P:defense response to bacterium; C:extracellular region			IPR005521 (PFAM); IPR005520 (PFAM)	P:GO:0042742; C:GO:0005576	P:defense response to bacterium; C:extracellular region
TRUE	[INTERPRO, BLASTED, MAPPED, ANNOTATED]	Pcan_08179	defense protein 3-like	684	20	1.55929e-164	72.07	4	P:GO:0042742; C:GO:0005576	P:defense response to bacterium; C:extracellular region			IPR005521 (PFAM); IPR005520 (PFAM)	P:GO:0042742; C:GO:0005576	P:defense response to bacterium; C:extracellular region
TRUE	[INTERPRO, BLASTED]	Pcan_08178	gloverin-like	519	20	3.41617e-122	84.53						IPR019729 (PFAM)	no GO terms	no GO terms
TRUE	[INTERPRO, BLASTED]	Pcan_08177	gloverin-like	624	20	6.26082e-88	84.38						IPR019729 (PFAM)	no GO terms	no GO terms
TRUE	[INTERPRO, BLASTED, MAPPED, ANNOTATED]	Pcan_08148	catenin delta-2 isoform X1	2586	20	0	93.35	15	P:GO:0001745; P:GO:0010172; P:GO:0032956; P:GO:0034334; P:GO:0060997; P:GO:0098609; F:GO:0045296; C:GO:0005737; C:GO:0005813; C:GO:0005912	P:compound eye morphogenesis; P:embryonic body morphogenesis; P:regulation of actin cytoskeleton organization; P:adherens junction maintenance; P:dendritic spine morphogenesis; P:cell-cell adhesion; F:cadherin binding; C:cytoplasm; C:centrosome; C:adherens junction			IPR011989 (G3DSA:1.25.10.GENE3D); IPR000225 (PFAM); mobidb-lite (MOBIDB_LITE); mobidb-lite (MOBIDB_LITE); mobidb-lite (MOBIDB_LITE); mobidb-lite (MOBIDB_LITE); mobidb-lite (MOBIDB_LITE); mobidb-lite (MOBIDB_LITE); mobidb-lite (MOBIDB_LITE); mobidb-lite (MOBIDB_LITE); mobidb-lite (MOBIDB_LITE); IPR028446 (PTHR10372:PANTHER); IPR028435 (PANTHER); IPR000225 (PROSITE_PROFILES); IPR000225 (PROSITE_PRO…	P:GO:0010172; P:GO:0032956; P:GO:0098609; F:GO:0005515; F:GO:0045296; C:GO:0005912	P:embryonic body morphogenesis; P:regulation of actin cytoskeleton organization; P:cell-cell adhesion; F:protein binding; F:cadherin binding; C:adherens junction
TRUE	[INTERPRO, BLASTED, MAPPED, ANNOTATED]	Pcan_08144	vesicle-associated membrane protein 7	660	20	4.08288e-164	97.43	14	P:GO:0006887; P:GO:0006897; P:GO:0006906; P:GO:0008333; P:GO:0016192; P:GO:0097352; P:GO:0098657; F:GO:0005484; F:GO:0019905; C:GO:0016021; C:GO:0031201; C:GO:0031902; C:GO:0044754	P:exocytosis; P:endocytosis; P:vesicle fusion; P:endosome to lysosome transport; P:vesicle-mediated transport; P:autophagosome maturation; P:import into cell; F:SNAP receptor activity; F:syntaxin binding; C:integral component of membrane; C:SNARE complex; C:late endosome membrane; C:autolysosome			IPR001388 (PRINTS); IPR010908 (PFAM); IPR042855 (PFAM); G3DSA:1.20.5.110 (GENE3D); G3DSA:3.30.450.50 (GENE3D); PTHR21136:SF179 (PANTHER); PTHR21136 (PANTHER); IPR042855 (PROSITE_PROFILES); IPR010908 (PROSITE_PROFILES); IPR010908 (CDD); SSF58038 (SUPERFAMILY); IPR011012 (SUPERFAMILY)	P:GO:0016192; C:GO:0016021	P:vesicle-mediated transport; C:integral component of membrane
TRUE	[INTERPRO, BLASTED, MAPPED, ANNOTATED]	Pcan_08135	lipopolysaccharide-induced tumor necrosis factor-alpha factor homolog	240	20	1.11229e-42	86.28	7	P:GO:0009631; F:GO:0046872; C:GO:0005765; C:GO:0016021	P:cold acclimation; F:metal ion binding; C:lysosomal membrane; C:integral component of membrane			IPR006629 (PFAM); PTHR23292:SF14 (PANTHER); IPR037519 (PANTHER); IPR006629 (PROSITE_PROFILES)	no GO terms	no GO terms
TRUE	[INTERPRO, BLASTED, MAPPED, ANNOTATED]	Pcan_08124	eukaryotic translation initiation factor 5B	3528	20	0	98.49	11	P:GO:0006413; F:GO:0003723; F:GO:0003743; F:GO:0003924; F:GO:0005525; F:GO:0017151; C:GO:0005737	P:translational initiation; F:RNA binding; F:translation initiation factor activity; F:GTPase activity; F:GTP binding; F:DEAD/H-box RNA helicase binding; C:cytoplasm	EC:3.6.1	Acting on acid anhydrides	IPR000795 (PRINTS); IPR023115 (PFAM); IPR005225 (TIGRFAM); IPR036925 (G3DSA:3.40.50.GENE3D); IPR000795 (PFAM); G3DSA:2.40.30.10 (GENE3D); G3DSA:2.40.30.10 (GENE3D); IPR004161 (PFAM); IPR027417 (G3DSA:3.40.50.GENE3D); mobidb-lite (MOBIDB_LITE); mobidb-lite (MOBIDB_LITE); mobidb-lite (MOBIDB_LITE); mobidb-lite (MOBIDB_LITE); mobidb-lite (MOBIDB_LITE); mobidb-lite (MOBIDB_LITE); mobidb-lite (MOBIDB_…	F:GO:0003924; F:GO:0005525	F:GTPase activity; F:GTP binding
TRUE	[INTERPRO, BLASTED, MAPPED, ANNOTATED]	Pcan_08111	lipase member H-like	975	20	0	84.5	4	F:GO:0016298; C:GO:0005576	F:lipase activity; C:extracellular region	EC:3.1.1	Acting on ester bonds	IPR013818 (PFAM); IPR029058 (G3DSA:3.40.50.GENE3D); IPR000734 (PANTHER); IPR029058 (SUPERFAMILY)	F:GO:0016298	F:lipase activity
TRUE	[INTERPRO, BLASTED, MAPPED, ANNOTATED]	Pcan_08089	cytochrome P450 CYP12A2	4590	20	0	88.67	12	P:GO:0008152; P:GO:0009410; P:GO:0046680; F:GO:0004497; F:GO:0005506; F:GO:0016705; F:GO:0020037; F:GO:0030342; C:GO:0005739	P:metabolic process; P:response to xenobiotic stimulus; P:response to DDT; F:monooxygenase activity; F:iron ion binding; F:oxidoreductase activity, acting on paired donors, with incorporation or reduction of molecular oxygen; F:heme binding; F:1-alpha,25-dihydroxyvitamin D3 24-hydroxylase activity; C:mitochondrion	EC:1.14	Acting on paired donors, with incorporation or reduction of molecular oxygen. The oxygen incorporated need not be derived from O(2)	IPR001128 (PRINTS); IPR002401 (PRINTS); IPR001128 (PFAM); IPR036396 (G3DSA:1.10.630.GENE3D); PTHR24291 (PANTHER); PTHR24291 (PANTHER); PTHR24291 (PANTHER); PTHR24291:SF155 (PANTHER); PTHR24291:SF155 (PANTHER); PTHR24291:SF155 (PANTHER); IPR036396 (SUPERFAMILY); IPR036396 (SUPERFAMILY); IPR036396 (SUPERFAMILY)	F:GO:0004497; F:GO:0005506; F:GO:0016705; F:GO:0020037	F:monooxygenase activity; F:iron ion binding; F:oxidoreductase activity, acting on paired donors, with incorporation or reduction of molecular oxygen; F:heme binding
TRUE	[INTERPRO, BLASTED, MAPPED, ANNOTATED]	Pcan_08087	ribosomal protein S2	567	20	1.62603e-71	85.78	10	P:GO:0006412; F:GO:0003723; F:GO:0003735; C:GO:0005829; C:GO:0015935	P:translation; F:RNA binding; F:structural constituent of ribosome; C:cytosol; C:small ribosomal subunit			no IPS match	no IPS match	no IPS match
TRUE	[INTERPRO, BLASTED, MAPPED, ANNOTATED]	Pcan_08084	N(4)-(Beta-N-acetylglucosaminyl)-L-asparaginase	1020	20	0	85.66	4	P:GO:0006517; F:GO:0003948; F:GO:0016787; C:GO:0005764	P:protein deglycosylation; F:N4-(beta-N-acetylglucosaminyl)-L-asparaginase activity; F:hydrolase activity; C:lysosome	EC:3.5.1.26	N(4)-(beta-N-acetylglucosaminyl)-L-asparaginase	G3DSA:3.60.20.30 (GENE3D); IPR000246 (PFAM); PTHR10188:SF6 (PANTHER); IPR000246 (PANTHER); cd04513 (CDD); IPR029055 (SUPERFAMILY)	F:GO:0016787	F:hydrolase activity
TRUE	[INTERPRO, BLASTED, MAPPED, ANNOTATED]	Pcan_08073	tenascin-like isoform X3	1122	20	0	73.85	4	P:GO:0006952; C:GO:0005576	P:defense response; C:extracellular region			IPR036574 (G3DSA:3.30.30.GENE3D); IPR036574 (SUPERFAMILY)	no GO terms	no GO terms
TRUE	[INTERPRO, BLASTED]	Pcan_08069	unnamed protein product, partial	207	1	3.09134e-12	70						no IPS match	no IPS match	no IPS match
TRUE	[INTERPRO, BLASTED]	Pcan_08040	mucin-3A isoform X1	7860	20	0	89.97						mobidb-lite (MOBIDB_LITE); mobidb-lite (MOBIDB_LITE); mobidb-lite (MOBIDB_LITE); mobidb-lite (MOBIDB_LITE); mobidb-lite (MOBIDB_LITE); mobidb-lite (MOBIDB_LITE); mobidb-lite (MOBIDB_LITE); mobidb-lite (MOBIDB_LITE); mobidb-lite (MOBIDB_LITE); mobidb-lite (MOBIDB_LITE); mobidb-lite (MOBIDB_LITE); mobidb-lite (MOBIDB_LITE); mobidb-lite (MOBIDB_LITE); mobidb-lite (MOBIDB_LITE); mobidb-lite (MOBIDB_L…	no GO terms	no GO terms
TRUE	[INTERPRO, BLASTED, MAPPED, ANNOTATED]	Pcan_08024	sensory neuron membrane protein 2	1425	20	0	83.54	8	P:GO:0007608; P:GO:0050896; C:GO:0005886; C:GO:0016021	P:sensory perception of smell; P:response to stimulus; C:plasma membrane; C:integral component of membrane			IPR002159 (PRINTS); IPR002159 (PFAM); PTHR11923:SF98 (PANTHER); IPR002159 (PANTHER)	C:GO:0016020	C:membrane
TRUE	[INTERPRO, BLASTED, MAPPED, ANNOTATED]	Pcan_08021	tumor suppressor candidate 3	993	20	0	93.59	9	P:GO:0016477; P:GO:0018279; P:GO:0035010; P:GO:0040011; P:GO:0051674; C:GO:0005789; C:GO:0008250; C:GO:0016021	P:cell migration; P:protein N-linked glycosylation via asparagine; P:encapsulation of foreign target; P:locomotion; P:localization of cell; C:endoplasmic reticulum membrane; C:oligosaccharyltransferase complex; C:integral component of membrane			G3DSA:3.40.30.10 (GENE3D); IPR021149 (PFAM); PTHR12692:SF1 (PANTHER); IPR021149 (PANTHER); IPR036249 (SUPERFAMILY)	no GO terms	no GO terms
TRUE	[INTERPRO, BLASTED, MAPPED, ANNOTATED]	Pcan_08020	polyprenol reductase	915	20	0	88.26	14	P:GO:0006488; P:GO:0016095; P:GO:0019348; F:GO:0003865; F:GO:0102389; C:GO:0005789; C:GO:0016021	P:dolichol-linked oligosaccharide biosynthetic process; P:polyprenol catabolic process; P:dolichol metabolic process; F:3-oxo-5-alpha-steroid 4-dehydrogenase activity; F:polyprenol reductase activity; C:endoplasmic reticulum membrane; C:integral component of membrane	EC:1.3.1.94; EC:1.3.99.5	Polyprenol reductase; 3-oxo-5-alpha-steroid 4-dehydrogenase (acceptor)	IPR001104 (PFAM); IPR039698 (PANTHER); PTHR14624:SF0 (PANTHER); IPR001104 (PROSITE_PROFILES)	P:GO:0006488; P:GO:0006629; F:GO:0003865; F:GO:0016627	P:dolichol-linked oligosaccharide biosynthetic process; P:lipid metabolic process; F:3-oxo-5-alpha-steroid 4-dehydrogenase activity; F:oxidoreductase activity, acting on the CH-CH group of donors
TRUE	[INTERPRO, BLASTED, MAPPED, ANNOTATED]	Pcan_08003	neprilysin-4-like isoform X1	2175	20	0	91.58	10	P:GO:0006508; F:GO:0004222; F:GO:0046872; C:GO:0005886; C:GO:0016021	P:proteolysis; F:metalloendopeptidase activity; F:metal ion binding; C:plasma membrane; C:integral component of membrane	EC:3.4.24	Acting on peptide bonds (peptidases)	IPR018497 (PRINTS); IPR008753 (PFAM); IPR042089 (G3DSA:1.10.1380.GENE3D); IPR024079 (G3DSA:3.40.390.GENE3D); IPR018497 (PFAM); IPR000718 (PANTHER); PTHR11733:SF216 (PANTHER); IPR000718 (PROSITE_PROFILES); IPR000718 (CDD); SSF55486 (SUPERFAMILY)	P:GO:0006508; F:GO:0004222; F:GO:0008237	P:proteolysis; F:metalloendopeptidase activity; F:metallopeptidase activity
TRUE	[INTERPRO, BLASTED, MAPPED, ANNOTATED]	Pcan_07977	fat-like cadherin-related tumor suppressor homolog isoform X1	13683	20	0	84.83	35	P:GO:0001736; P:GO:0002066; P:GO:0007156; P:GO:0007163; P:GO:0007295; P:GO:0007424; P:GO:0007431; P:GO:0007440; P:GO:0007442; P:GO:0016043; P:GO:0016339; P:GO:0030154; P:GO:0030950; P:GO:0040011; P:GO:0042247; P:GO:0044331; P:GO:0044703; P:GO:0048513; P:GO:0051491; P:GO:0051674; P:GO:0060269; P:GO:1902463; F:GO:0005509; F:GO:0044877; F:GO:0050839; C:GO:0005886; C:GO:0005887; C:GO:0005912; C:GO:00…	P:establishment of planar polarity; P:columnar/cuboidal epithelial cell development; P:homophilic cell adhesion via plasma membrane adhesion molecules; P:establishment or maintenance of cell polarity; P:growth of a germarium-derived egg chamber; P:open tracheal system development; P:salivary gland development; P:foregut morphogenesis; P:hindgut morphogenesis; P:cellular component organization; P:…			IPR002126 (PRINTS); G3DSA:2.60.40.60 (GENE3D); IPR002126 (PFAM); G3DSA:2.60.40.60 (GENE3D); G3DSA:2.60.40.60 (GENE3D); G3DSA:2.60.40.60 (GENE3D); G3DSA:2.60.40.60 (GENE3D); G3DSA:2.60.40.60 (GENE3D); IPR001791 (PFAM); G3DSA:2.60.40.60 (GENE3D); G3DSA:2.60.40.60 (GENE3D); G3DSA:2.60.40.60 (GENE3D); G3DSA:2.60.40.60 (GENE3D); G3DSA:2.60.40.60 (GENE3D); G3DSA:2.60.40.60 (GENE3D); G3DSA:2.10.25.10 (G…	P:GO:0007156; F:GO:0005509; C:GO:0016020	P:homophilic cell adhesion via plasma membrane adhesion molecules; F:calcium ion binding; C:membrane
TRUE	[INTERPRO, BLASTED, MAPPED, ANNOTATED]	Pcan_07956	fibulin-2-like isoform X1	4314	20	0	81.57	2	F:GO:0005509	F:calcium ion binding			G3DSA:2.10.25.10 (GENE3D); G3DSA:2.10.25.10 (GENE3D); G3DSA:2.10.25.10 (GENE3D); IPR001881 (PFAM); G3DSA:2.10.25.10 (GENE3D); G3DSA:2.10.25.10 (GENE3D); IPR026823 (PFAM); G3DSA:2.10.25.10 (GENE3D); G3DSA:2.10.25.10 (GENE3D); G3DSA:2.10.25.10 (GENE3D); mobidb-lite (MOBIDB_LITE); mobidb-lite (MOBIDB_LITE); mobidb-lite (MOBIDB_LITE); mobidb-lite (MOBIDB_LITE); mobidb-lite (MOBIDB_LITE); PTHR24034 (P…	F:GO:0005509	F:calcium ion binding
TRUE	[INTERPRO, BLASTED, MAPPED, ANNOTATED]	Pcan_07955	sodium- and chloride-dependent GABA transporter 1	1755	20	0	98.31	16	P:GO:0003333; P:GO:0006836; P:GO:0007268; P:GO:0015718; P:GO:0015812; P:GO:0035725; P:GO:0055085; P:GO:0071260; P:GO:0098656; F:GO:0005328; F:GO:0005332; F:GO:0015293; C:GO:0005887; C:GO:0016021; C:GO:0043005; C:GO:0097386	P:amino acid transmembrane transport; P:neurotransmitter transport; P:chemical synaptic transmission; P:monocarboxylic acid transport; P:gamma-aminobutyric acid transport; P:sodium ion transmembrane transport; P:transmembrane transport; P:cellular response to mechanical stimulus; P:anion transmembrane transport; F:neurotransmitter:sodium symporter activity; F:gamma-aminobutyric acid:sodium sympor…	EC:7	Translocases	IPR000175 (PRINTS); IPR000175 (PFAM); IPR000175 (PANTHER); PTHR11616:SF104 (PANTHER); IPR000175 (PROSITE_PROFILES); cd11496 (CDD); IPR037272 (SUPERFAMILY)	C:GO:0016021	C:integral component of membrane
TRUE	[INTERPRO, BLASTED, MAPPED, ANNOTATED]	Pcan_07952	MAM and LDL-receptor class A domain-containing protein 2-like	1746	20	0	78.54	2	C:GO:0016021	C:integral component of membrane			G3DSA:2.10.70.10 (GENE3D); G3DSA:2.10.70.10 (GENE3D); IPR000998 (PFAM); G3DSA:4.10.410.20 (GENE3D); G3DSA:2.60.120.200 (GENE3D); IPR000436 (PFAM); IPR001212 (PFAM); mobidb-lite (MOBIDB_LITE); PTHR23282:SF101 (PANTHER); PTHR23282 (PANTHER); IPR000998 (PROSITE_PROFILES); IPR001212 (PROSITE_PROFILES); IPR000436 (PROSITE_PROFILES); IPR000436 (PROSITE_PROFILES); IPR000436 (CDD); IPR000998 (CDD); IPR00…	C:GO:0016020	C:membrane
TRUE	[INTERPRO, BLASTED, MAPPED, ANNOTATED]	Pcan_07937	facilitated trehalose transporter Tret1-2 homolog	1365	20	0	94.05	6	P:GO:0055085; F:GO:0022857; C:GO:0016021	P:transmembrane transport; F:transmembrane transporter activity; C:integral component of membrane	EC:7	Translocases	IPR003663 (PRINTS); IPR003663 (TIGRFAM); IPR005828 (PFAM); IPR036259 (G3DSA:1.20.1250.GENE3D); PTHR48021:SF68 (PANTHER); PTHR48021 (PANTHER); IPR020846 (PROSITE_PROFILES); IPR036259 (SUPERFAMILY)	P:GO:0055085; F:GO:0022857; C:GO:0016020; C:GO:0016021	P:transmembrane transport; F:transmembrane transporter activity; C:membrane; C:integral component of membrane
TRUE	[INTERPRO, BLASTED, MAPPED, ANNOTATED]	Pcan_07930	acanthoscurrin-2-like	318	20	6.40715e-18	81.25	1	C:GO:0016021	C:integral component of membrane			no IPS match	no IPS match	no IPS match
TRUE	[INTERPRO, BLASTED, MAPPED, ANNOTATED]	Pcan_07919	epidermal growth factor receptor kinase substrate 8-like protein 1 isoform X1	2037	20	0	75.09	8	P:GO:0007613; P:GO:0009410; P:GO:0009636; P:GO:0042048; P:GO:0045471; P:GO:0046677; P:GO:0050803; C:GO:0045202	P:memory; P:response to xenobiotic stimulus; P:response to toxic substance; P:olfactory behavior; P:response to ethanol; P:response to antibiotic; P:regulation of synapse structure or activity; C:synapse			G3DSA:2.30.30.40 (GENE3D); IPR013761 (G3DSA:1.10.150.GENE3D); IPR041418 (PFAM); IPR001452 (PFAM); IPR011993 (G3DSA:2.30.29.GENE3D); mobidb-lite (MOBIDB_LITE); mobidb-lite (MOBIDB_LITE); mobidb-lite (MOBIDB_LITE); mobidb-lite (MOBIDB_LITE); mobidb-lite (MOBIDB_LITE); PTHR12287:SF23 (PANTHER); IPR039801 (PANTHER); IPR001452 (PROSITE_PROFILES); IPR035462 (CDD); SSF50729 (SUPERFAMILY); IPR036028 (SUP…	F:GO:0005515	F:protein binding
TRUE	[INTERPRO, BLASTED, MAPPED, ANNOTATED]	Pcan_07891	uncharacterized protein LOC110999595 isoform X2	2994	20	0	92.43	2	C:GO:0016021	C:integral component of membrane			mobidb-lite (MOBIDB_LITE); mobidb-lite (MOBIDB_LITE); mobidb-lite (MOBIDB_LITE); mobidb-lite (MOBIDB_LITE); mobidb-lite (MOBIDB_LITE); mobidb-lite (MOBIDB_LITE); mobidb-lite (MOBIDB_LITE); PTHR35578 (PANTHER); IPR043542 (PTHR35578:PANTHER)	no GO terms	no GO terms
TRUE	[INTERPRO, BLASTED]	Pcan_07875	unnamed protein product	222	20	6.52925e-38	66.55						no IPS match	no IPS match	no IPS match
TRUE	[INTERPRO, BLASTED, MAPPED, ANNOTATED]	Pcan_07868	Esterase FE4	4818	20	0	81.01	2	F:GO:0052689	F:carboxylic ester hydrolase activity	EC:3.1.1.1	Carboxylesterase	IPR002018 (PFAM); IPR029058 (G3DSA:3.40.50.GENE3D); PTHR11559:SF405 (PANTHER); PTHR11559 (PANTHER); IPR029058 (SUPERFAMILY); IPR029058 (SUPERFAMILY); IPR029058 (SUPERFAMILY)	no GO terms	no GO terms
TRUE	[INTERPRO, BLASTED, MAPPED, ANNOTATED]	Pcan_07862	rap1 GTPase-GDP dissociation stimulator 1-B	1926	20	0	80.58	16	P:GO:0006099; P:GO:0006101; P:GO:0006805; P:GO:0007264; P:GO:0016999; P:GO:0042052; P:GO:0043547; P:GO:0046716; P:GO:1901216; F:GO:0005096; C:GO:0005737; C:GO:0005829; C:GO:0043231	P:tricarboxylic acid cycle; P:citrate metabolic process; P:xenobiotic metabolic process; P:small GTPase mediated signal transduction; P:antibiotic metabolic process; P:rhabdomere development; P:positive regulation of GTPase activity; P:muscle cell cellular homeostasis; P:positive regulation of neuron death; F:GTPase activator activity; C:cytoplasm; C:cytosol; C:intracellular membrane-bounded orga…			IPR011989 (G3DSA:1.25.10.GENE3D); IPR011989 (G3DSA:1.25.10.GENE3D); IPR040144 (PANTHER); IPR016024 (SUPERFAMILY); IPR016024 (SUPERFAMILY)	P:GO:0043547; F:GO:0005085	P:positive regulation of GTPase activity; F:guanyl-nucleotide exchange factor activity
TRUE	[INTERPRO, BLASTED, ANNOTATED]	Pcan_07859	protein Spindly	1242	20	0	79.56	7	P:GO:0007088; P:GO:0030071; P:GO:0033047; F:GO:0008157; C:GO:0000776; C:GO:0005874; C:GO:0032991	P:regulation of mitotic nuclear division; P:regulation of mitotic metaphase/anaphase transition; P:regulation of mitotic sister chromatid segregation; F:protein phosphatase 1 binding; C:kinetochore; C:microtubule; C:protein-containing complex			G3DSA:1.20.5.1160 (GENE3D); mobidb-lite (MOBIDB_LITE); mobidb-lite (MOBIDB_LITE)	no GO terms	no GO terms
TRUE	[INTERPRO, BLASTED, MAPPED, ANNOTATED]	Pcan_07801	proliferating cell nuclear antigen	783	20	0	99.1	21	P:GO:0002066; P:GO:0006272; P:GO:0006275; P:GO:0006289; P:GO:0006298; P:GO:0007052; P:GO:0007307; P:GO:0016070; P:GO:0019730; P:GO:0019985; P:GO:0034645; P:GO:0044703; P:GO:0050790; F:GO:0003677; F:GO:0030337; C:GO:0005634; C:GO:0043626	P:columnar/cuboidal epithelial cell development; P:leading strand elongation; P:regulation of DNA replication; P:nucleotide-excision repair; P:mismatch repair; P:mitotic spindle organization; P:eggshell chorion gene amplification; P:RNA metabolic process; P:antimicrobial humoral response; P:translesion synthesis; P:cellular macromolecule biosynthetic process; P:multi-organism reproductive process…			IPR000730 (PRINTS); IPR000730 (TIGRFAM); IPR022649 (PFAM); IPR022648 (PFAM); G3DSA:3.70.10.10 (GENE3D); PTHR11352:SF5 (PANTHER); PTHR11352 (PANTHER); IPR000730 (HAMAP); cd00577 (CDD); SSF55979 (SUPERFAMILY); SSF55979 (SUPERFAMILY)	P:GO:0006275; F:GO:0003677; F:GO:0030337	P:regulation of DNA replication; F:DNA binding; F:DNA polymerase processivity factor activity
TRUE	[INTERPRO, BLASTED, MAPPED, ANNOTATED]	Pcan_07798	integrator complex subunit 5	2751	20	0	90.03	6	P:GO:0034472; P:GO:0043628; C:GO:0005737; C:GO:0016591; C:GO:0032039	P:snRNA 3'-end processing; P:small regulatory ncRNA 3'-end processing; C:cytoplasm; C:RNA polymerase II, holoenzyme; C:integrator complex			IPR029444 (PFAM); IPR029445 (PFAM); IPR040316 (PANTHER)	C:GO:0032039	C:integrator complex
TRUE	[INTERPRO, BLASTED, MAPPED, ANNOTATED]	Pcan_07791	proton-coupled folate transporter-like	1554	20	0	90.05	6	P:GO:0055085; F:GO:0022857; C:GO:0016021	P:transmembrane transport; F:transmembrane transporter activity; C:integral component of membrane	EC:7	Translocases	IPR036259 (G3DSA:1.20.1250.GENE3D); IPR011701 (PFAM); mobidb-lite (MOBIDB_LITE); PTHR23507 (PANTHER); PTHR23507:SF38 (PANTHER); IPR036259 (SUPERFAMILY)	P:GO:0055085; F:GO:0022857	P:transmembrane transport; F:transmembrane transporter activity
TRUE	[INTERPRO, BLASTED, MAPPED, ANNOTATED]	Pcan_07778	probable rRNA-processing protein EBP2 homolog	948	20	0	93.1	8	P:GO:0006364; P:GO:0042254; P:GO:0042273; F:GO:0003723; C:GO:0005730; C:GO:0030687; C:GO:0034399	P:rRNA processing; P:ribosome biogenesis; P:ribosomal large subunit biogenesis; F:RNA binding; C:nucleolus; C:preribosome, large subunit precursor; C:nuclear periphery			IPR008610 (PFAM); mobidb-lite (MOBIDB_LITE); mobidb-lite (MOBIDB_LITE); mobidb-lite (MOBIDB_LITE); IPR008610 (PANTHER)	no GO terms	no GO terms
TRUE	[INTERPRO, BLASTED, MAPPED, ANNOTATED]	Pcan_07777	inactive histone-lysine N-methyltransferase 2E isoform X1	6741	20	0	84.86	15	P:GO:0031507; P:GO:0032268; P:GO:0033044; P:GO:0035065; P:GO:0045892; P:GO:1902275; P:GO:2000113; F:GO:0003682; F:GO:0035064; F:GO:0046872; C:GO:0000791; C:GO:0005634; C:GO:0005700	P:heterochromatin assembly; P:regulation of cellular protein metabolic process; P:regulation of chromosome organization; P:regulation of histone acetylation; P:negative regulation of transcription, DNA-templated; P:regulation of chromatin organization; P:negative regulation of cellular macromolecule biosynthetic process; F:chromatin binding; F:methylated histone binding; F:metal ion binding; C:eu…			IPR013083 (G3DSA:3.30.40.GENE3D); IPR019787 (PFAM); IPR046341 (G3DSA:2.170.270.GENE3D); mobidb-lite (MOBIDB_LITE); mobidb-lite (MOBIDB_LITE); mobidb-lite (MOBIDB_LITE); mobidb-lite (MOBIDB_LITE); mobidb-lite (MOBIDB_LITE); mobidb-lite (MOBIDB_LITE); mobidb-lite (MOBIDB_LITE); mobidb-lite (MOBIDB_LITE); mobidb-lite (MOBIDB_LITE); mobidb-lite (MOBIDB_LITE); mobidb-lite (MOBIDB_LITE); mobidb-lite (M…	F:GO:0005515	F:protein binding
TRUE	[INTERPRO, BLASTED, MAPPED, ANNOTATED]	Pcan_07763	LMBR1 domain-containing protein 2 homolog isoform X1	1863	20	0	80.89	2	C:GO:0016021	C:integral component of membrane			IPR006876 (PFAM); mobidb-lite (MOBIDB_LITE); PTHR21355 (PANTHER); PTHR21355 (PANTHER); PTHR21355:SF0 (PANTHER); PTHR21355:SF0 (PANTHER)	no GO terms	no GO terms
TRUE	[INTERPRO, BLASTED, MAPPED, ANNOTATED]	Pcan_07738	anamorsin homolog	747	20	3.04644e-177	87.64	18	P:GO:0002066; P:GO:0016226; P:GO:0022900; P:GO:0030707; P:GO:0043066; P:GO:0044703; F:GO:0009055; F:GO:0046872; F:GO:0051537; F:GO:0051539; C:GO:0005758	P:columnar/cuboidal epithelial cell development; P:iron-sulfur cluster assembly; P:electron transport chain; P:ovarian follicle cell development; P:negative regulation of apoptotic process; P:multi-organism reproductive process; F:electron transfer activity; F:metal ion binding; F:2 iron, 2 sulfur cluster binding; F:4 iron, 4 sulfur cluster binding; C:mitochondrial intermembrane space	EC:1	Oxidoreductases	IPR029063 (G3DSA:3.40.50.GENE3D); IPR046408 (PFAM); IPR007785 (PANTHER); PTHR13273:SF14 (PANTHER); IPR007785 (HAMAP); IPR029063 (SUPERFAMILY)	P:GO:0016226; F:GO:0051536; C:GO:0005737	P:iron-sulfur cluster assembly; F:iron-sulfur cluster binding; C:cytoplasm
TRUE	[INTERPRO, BLASTED, MAPPED, ANNOTATED]	Pcan_07714	mRNA (2'-O-methyladenosine-N(6)-)-methyltransferase	870	20	5.57027e-40	96.57	3	P:GO:0080009; F:GO:0016422; F:GO:0099122	P:mRNA methylation; F:mRNA (2'-O-methyladenosine-N6-)-methyltransferase activity; F:RNA polymerase II C-terminal domain binding	EC:2.1.1.62	mRNA (2'-O-methyladenosine-N(6)-)-methyltransferase	no IPS match	no IPS match	no IPS match
TRUE	[INTERPRO, BLASTED, MAPPED, ANNOTATED]	Pcan_07712	growth hormone-inducible transmembrane protein-like	996	20	0	97.54	2	C:GO:0016021	C:integral component of membrane			IPR006214 (PFAM); PTHR23291:SF32 (PANTHER); IPR006214 (PANTHER); IPR035871 (CDD)	no GO terms	no GO terms
TRUE	[INTERPRO, BLASTED, MAPPED, ANNOTATED]	Pcan_07694	mitochondrial import inner membrane translocase subunit Tim21	678	20	6.49673e-142	87.84	10	P:GO:0015833; P:GO:0017038; P:GO:0030150; P:GO:0032981; P:GO:0033617; C:GO:0005744; C:GO:0016021	P:peptide transport; P:protein import; P:protein import into mitochondrial matrix; P:mitochondrial respiratory chain complex I assembly; P:mitochondrial cytochrome c oxidase assembly; C:TIM23 mitochondrial import inner membrane translocase complex; C:integral component of membrane			IPR013261 (PFAM); IPR038552 (G3DSA:3.10.450.GENE3D); PTHR13032:SF6 (PANTHER); IPR013261 (PANTHER)	P:GO:0030150; C:GO:0005744	P:protein import into mitochondrial matrix; C:TIM23 mitochondrial import inner membrane translocase complex
[truncated: 725 more rows]

## Sheet: spotvscu_upregulatedDEGs
	baseMean	log2FoldChange	lfcSE	stat	pvalue	padj	Description	Length	#Hits	e-Value	sim mean	#GO	GO IDs	GO Names	Enzyme Codes	Enzyme Names	InterPro IDs	InterPro GO IDs	InterPro GO Names
[truncated: 817 more rows]

## Sheet: spotvscu_downregulatedDEGs
	baseMean	log2FoldChange	lfcSE	stat	pvalue	padj	Description	Length	#Hits	e-Value	sim mean	#GO	GO IDs	GO Names	Enzyme Codes	Enzyme Names	InterPro IDs	InterPro GO IDs	InterPro GO Names
Pcan_13701	13.9538	-7.74081	1.79064	-4.32293	1.5397e-05	0.000281621	---NA---	240	0	0	0	0	0	0	0	0	no IPS match	no IPS match	no IPS match
[truncated: 534 more rows]

## Sheet: spotvsproximal_upregulatedDEGS
	baseMean	log2FoldChange	lfcSE	stat	pvalue	padj	Description	Length	#Hits	e-Value	sim mean	#GO	GO IDs	GO Names	Enzyme Codes	Enzyme Names	InterPro IDs	InterPro GO IDs	InterPro GO Names
[truncated: 15 more rows]

[truncated: 1 more sheets: spotvsproximal_downregulatedDEG]
